# Supplementary material for: Comparative Genomic Analysis of Vibrio cincinnatiensis Provides Insights into Genetic Diversity, Evolutionary Dynamics, and Pathogenic Traits of the Species
Source: Int J Mol Sci. 2022 Apr 20;23(9):4520. doi: 10.3390/ijms23094520 (PMC9101195; doi:10.3390/ijms23094520)
Supplement: Supplementary file 1 [file ijms-23-04520-s001.zip]

Archive with 9 entries (9 files):
- Figure-S1.jpg
- Supplementary legends.pdf
- Table-S1.xlsx
- Table-S2.xlsx
- Table-S3.xlsx
- Table-S4.xlsx
- Table-S5.xlsx
- Table-S6.xlsx
- Table-S7.xlsx
