# Supplementary material for: Comparative Genomic Analysis of Vibrio cincinnatiensis Provides Insights into Genetic Diversity, Evolutionary Dynamics, and Pathogenic Traits of the Species
Source: Int J Mol Sci. 2022 Apr 20;23(9):4520. doi: 10.3390/ijms23094520 (PMC9101195; doi:10.3390/ijms23094520)
Supplement: Supplementary file 1 [file ijms-23-04520-s001.zip › Table-S1.xlsx]

## Sheet: Genome informations
Table S1. Public genome sequences in this study obtained from the GenBank database in NCBI
Taxon name	Strain	Accession No.	Date	Genome size (bp)	GC content	Assembly type	Completeness (%)	Contamination (%)	Source	Country	Label
Vibrio cincinnatiensis	NCTC 12012	GCA_900460255.1	2017	3800816	0.438	Scaffold	98.6364	1.96882	NA	NA	Type
Vibrio cincinnatiensis	2070-81	GCA_009763705.1	NA	3807910	0.4378	Complete	98.5675	1.96882	NA	USA	NA
Vibrio cincinnatiensis	2409-02	GCA_009665395.1	NA	3799536	0.4378	Complete	98.843	2.019	NA	USA	NA
Vibrio cincinnatiensis	1398-82	GCA_009763485.1	NA	3781792	0.438	Complete	98.6746	1.93821	CSF	USA	NA
Vibrio cincinnatiensis	F8054	GCA_009763885.1	NA	3802622	0.4374	Complete	98.9807	1.9639	NA	USA: Georgia	NA
Vibrio cincinnatiensis	DSM 19608	GCA_900167345.1	NA	3665830	0.437	Contig	98.6265	1.66382	NA	USA: Cincinnati	Type
Vibrio fujianensis	FJ201301	GCA_002749895.1	2013-08-14	3617632	0.433	Scaffold	97.7174	0.751017	aquaculture water	China: Fuzhou	Type
Vibrio injenensis	M12-1144	GCA_001895205.1	2015	3670882	0.44	Scaffold	98.2376	0.275482	Homo sapiens	Busan, Paik Hospital	Type
Vibrio metschnikovii	2012V-1020	GCA_009665235.1	NA	3875681	0.442	Complete	97.7441	0.367309	NA	NA	NA
Vibrio sinaloensis	AD048	GCA_000808535.1	2014-6-01	4537917	0.462	Contig	99.6825	0.563744	Coastal marine water	Malaysia: Port Dickson	Type
Vibrio vulnificus	ATCC 27562	GCA_002224265.1	1979	5007160	0.467	Complete	100	0.302613	Human blood	Florida	Type
Vibrio salilacus	DSG-S6	GCA_002811245.1	2013-08-14	3619996	0.451	Contig	99.3827	0.420875	lake water	China: Qinghai	Type
Vibrio variabilis	CAIM 1454	GCA_003263785.1	2005	5082486	0.466	Contig	96.3908	2.06129	zoanthid Palythoa caribaeorum	Brazil	Type
Vibrio plantisponsor	60.6B	GCA_002892785.1	2013-09-30	4543538	0.437	Contig	99.5179	2.6044	subseafloor	NA	NA
Vibrio diazotrophicus	NBRC 103148	GCA_000740015.1	1982	4721754	0.434	Contig	99.6556	2.69962	sea urchin gastrointestinal tract	Nova Scotia	Type
