# Supplementary material for: Comparative Genomic Analysis of Vibrio cincinnatiensis Provides Insights into Genetic Diversity, Evolutionary Dynamics, and Pathogenic Traits of the Species
Source: Int J Mol Sci. 2022 Apr 20;23(9):4520. doi: 10.3390/ijms23094520 (PMC9101195; doi:10.3390/ijms23094520)
Supplement: Supplementary file 1 [file ijms-23-04520-s001.zip › Table-S2.xlsx]

## Sheet: Sheet1
Table S2. List of the pan-genome of V. cincinnatiensis, including core, accessory, and strain-specific gene families.
Component	ORF	Chromosome	Representative strain	Strand	Start	End	Function
Core gene family 1	ORF2922	Chr II	V_cincinnatiensis_2409-02	-	391005	391856	Transposase
Core gene family 2	ORF2947	Chr II	V_cincinnatiensis_2409-02	-	407324	407632	Mobile element protein
Core gene family 3	ORF659	Chr I	V_cincinnatiensis_2409-02	-	733636	734769	Transposase
Core gene family 4	ORF1484	Chr I	V_cincinnatiensis_2409-02	+	1649793	1650932	Flagellin protein FlaC
Core gene family 5	ORF3002	Chr II	V_cincinnatiensis_2409-02	-	451286	451540	hypothetical protein
Core gene family 6	ORF3116	Chr II	V_cincinnatiensis_2409-02	-	539334	539447	hypothetical protein
Core gene family 7	ORF601	Chr I	V_cincinnatiensis_2409-02	+	657651	657782	hypothetical protein
Core gene family 8	ORF1035	Chr I	V_cincinnatiensis_2409-02	-	1162153	1163958	Fumarate reductase flavoprotein subunit (EC 1.3.5.4)
Core gene family 9	ORF2958	Chr II	V_cincinnatiensis_2409-02	-	416771	418339	Phage replication protein A, endonuclease
Core gene family 10	ORF2959	Chr II	V_cincinnatiensis_2409-02	-	418336	418587	hypothetical protein
Core gene family 11	ORF2960	Chr II	V_cincinnatiensis_2409-02	-	418580	418816	hypothetical protein
Core gene family 12	ORF2961	Chr II	V_cincinnatiensis_2409-02	-	418907	419878	hypothetical protein
Core gene family 13	ORF2962	Chr II	V_cincinnatiensis_2409-02	-	420251	421456	Phage integrase
Core gene family 14	ORF46	Chr I	V_cincinnatiensis_2409-02	-	41824	43029	3-oxoadipyl-CoA thiolase (EC 2.3.1.174) @ 3-oxo-5,6-dehydrosuberyl-CoA thiolase (EC 2.3.1.223)
Core gene family 15	ORF105	Chr I	V_cincinnatiensis_2409-02	-	107877	110324	Anaerobic dimethyl sulfoxide reductase chain A (EC 1.8.5.3), molybdopterin-binding domain
Core gene family 16	ORF221	Chr I	V_cincinnatiensis_2409-02	-	243500	245587	Translation elongation factor G paralog VC2342
Core gene family 17	ORF388	Chr I	V_cincinnatiensis_2409-02	+	415891	417006	Phage integrase
Core gene family 18	ORF392	Chr I	V_cincinnatiensis_2409-02	+	422380	422853	UPF0758 family protein
Core gene family 19	ORF401	Chr I	V_cincinnatiensis_2409-02	-	427689	427889	Transcriptional regulator
Core gene family 20	ORF454	Chr I	V_cincinnatiensis_2409-02	-	486782	488779	Transketolase (EC 2.2.1.1)
Core gene family 21	ORF477	Chr I	V_cincinnatiensis_2409-02	+	506872	508506	N-acetylglucosamine regulated methyl-accepting chemotaxis protein
Core gene family 22	ORF552	Chr I	V_cincinnatiensis_2409-02	-	598411	599595	Translation elongation factor Tu
Core gene family 23	ORF577	Chr I	V_cincinnatiensis_2409-02	+	622683	624098	Sodium-dependent anion transporter family
Core gene family 24	ORF725	Chr I	V_cincinnatiensis_2409-02	+	800634	802472	Efflux ABC transporter, permease/ATP-binding protein Atu2242
Core gene family 25	ORF752	Chr I	V_cincinnatiensis_2409-02	+	843306	845891	RND efflux system, inner membrane transporter
Core gene family 26	ORF1379	Chr I	V_cincinnatiensis_2409-02	+	1541663	1543003	Na(+)-translocating NADH-quinone reductase subunit A (EC 1.6.5.8)
Core gene family 27	ORF1384	Chr I	V_cincinnatiensis_2409-02	+	1546289	1547515	Na(+)-translocating NADH-quinone reductase subunit F (EC 1.6.5.8)
Core gene family 28	ORF1390	Chr I	V_cincinnatiensis_2409-02	+	1551532	1552887	Sodium-dependent transporter
Core gene family 29	ORF1448	Chr I	V_cincinnatiensis_2409-02	-	1610807	1613251	Acyl-coenzyme A dehydrogenase FadE (EC 1.3.8.-)
Core gene family 30	ORF1507	Chr I	V_cincinnatiensis_2409-02	+	1674196	1676067	Methyl-accepting chemotaxis sensor/transducer protein
Core gene family 31	ORF1518	Chr I	V_cincinnatiensis_2409-02	+	1682877	1683896	UDP-glucose 4-epimerase (EC 5.1.3.2)
Core gene family 32	ORF1522	Chr I	V_cincinnatiensis_2409-02	-	1687620	1688630	Galactose operon repressor, GalR-LacI family of transcriptional regulators
Core gene family 33	ORF1880	Chr I	V_cincinnatiensis_2409-02	+	2062673	2065162	Nitrite reductase [NAD(P)H] large subunit (EC 1.7.1.4)
Core gene family 34	ORF2154	Chr I	V_cincinnatiensis_2409-02	+	2337346	2338563	Glucose-1-phosphate adenylyltransferase (EC 2.7.7.27)
Core gene family 35	ORF2559	Chr I	V_cincinnatiensis_2409-02	+	2776041	2777207	D-alanyl-D-alanine carboxypeptidase (EC 3.4.16.4)
Core gene family 36	ORF2576	Chr II	V_cincinnatiensis_2409-02	-	2	1369	High-affinity choline uptake protein BetT
Core gene family 37	ORF2687	Chr II	V_cincinnatiensis_2409-02	+	125332	130008	hypothetical protein
Core gene family 38	ORF2737	Chr II	V_cincinnatiensis_2409-02	+	183526	185409	Methyl-accepting chemotaxis sensor/transducer protein
Core gene family 39	ORF3295	Chr II	V_cincinnatiensis_2409-02	-	729468	730697	Sodium/glutamate symporter
Core gene family 40	ORF320	Chr I	V_cincinnatiensis_2409-02	-	345680	346810	Oxaloacetate decarboxylase Na(+) pump, beta chain (EC 4.1.1.3)
Core gene family 41	ORF321	Chr I	V_cincinnatiensis_2409-02	-	346820	348601	Oxaloacetate decarboxylase Na(+) pump, alpha chain (EC 4.1.1.3)
Core gene family 42	ORF1033	Chr I	V_cincinnatiensis_2409-02	-	1161009	1161392	Fumarate reductase subunit C
Core gene family 43	ORF1034	Chr I	V_cincinnatiensis_2409-02	-	1161395	1162153	Fumarate reductase iron-sulfur protein (EC 1.3.5.4)
Core gene family 44	ORF1380	Chr I	V_cincinnatiensis_2409-02	+	1543009	1544256	Na(+)-translocating NADH-quinone reductase subunit B (EC 1.6.5.8)
Core gene family 45	ORF1381	Chr I	V_cincinnatiensis_2409-02	+	1544246	1545019	Na(+)-translocating NADH-quinone reductase subunit C (EC 1.6.5.8)
Core gene family 46	ORF1382	Chr I	V_cincinnatiensis_2409-02	+	1545019	1545651	Na(+)-translocating NADH-quinone reductase subunit D (EC 1.6.5.8)
Core gene family 47	ORF1383	Chr I	V_cincinnatiensis_2409-02	+	1545659	1546255	Na(+)-translocating NADH-quinone reductase subunit E (EC 1.6.5.8)
Core gene family 48	ORF2638	Chr II	V_cincinnatiensis_2409-02	-	69941	71572	Methyl-accepting chemotaxis protein I (serine chemoreceptor protein)
Core gene family 49	ORF2919	Chr II	V_cincinnatiensis_2409-02	-	388914	389543	transcriptional regulator, PaiB-like
Core gene family 50	ORF257	Chr I	V_cincinnatiensis_2409-02	-	286999	287352	hypothetical protein
Core gene family 51	ORF1810	Chr I	V_cincinnatiensis_2409-02	-	1981749	1984874	Copper/silver efflux RND transporter, transmembrane protein CusA
Core gene family 52	ORF1811	Chr I	V_cincinnatiensis_2409-02	-	1984871	1986580	Copper/silver efflux RND transporter, membrane fusion protein CusB
Core gene family 53	ORF1812	Chr I	V_cincinnatiensis_2409-02	-	1986597	1987967	Copper/silver efflux RND transporter, outer membrane protein CusC
Core gene family 54	ORF2563	Chr I	V_cincinnatiensis_2409-02	+	2779789	2780463	hypothetical protein
Core gene family 55	ORF123	Chr I	V_cincinnatiensis_2409-02	+	128800	131934	RND efflux system, inner membrane transporter
Core gene family 56	ORF393	Chr I	V_cincinnatiensis_2409-02	+	422850	423287	hypothetical protein
Core gene family 57	ORF599	Chr I	V_cincinnatiensis_2409-02	+	651125	651586	Mobile element protein
Core gene family 58	ORF2970	Chr II	V_cincinnatiensis_2409-02	+	425383	426090	hypothetical protein
Core gene family 59	ORF2971	Chr II	V_cincinnatiensis_2409-02	+	426087	426659	hypothetical protein
Core gene family 60	ORF3112	Chr II	V_cincinnatiensis_2409-02	-	535970	536383	hypothetical protein
Core gene family 61	ORF78	Chr I	V_cincinnatiensis_2409-02	+	71556	71969	Mobile element protein
Core gene family 62	ORF352	Chr I	V_cincinnatiensis_2409-02	+	380058	380393	HipB protein @ Antitoxin HigA
Core gene family 63	ORF353	Chr I	V_cincinnatiensis_2409-02	+	380386	381792	Toxin HigB / Protein kinase domain of HipA
Core gene family 64	ORF2956	Chr II	V_cincinnatiensis_2409-02	-	415291	415776	hypothetical protein
Core gene family 65	ORF2957	Chr II	V_cincinnatiensis_2409-02	-	415776	416654	hypothetical protein
Core gene family 66	ORF2969	Chr II	V_cincinnatiensis_2409-02	-	423996	424709	Huntingtin interacting protein E-like protein
Core gene family 67	ORF3036	Chr II	V_cincinnatiensis_2409-02	+	477731	477973	ParD protein (antitoxin to ParE)
Core gene family 68	ORF3037	Chr II	V_cincinnatiensis_2409-02	+	477982	478281	ParE toxin protein
Core gene family 69	ORF2	Chr I	V_cincinnatiensis_2409-02	+	147	824	Methionine ABC transporter permease protein
Core gene family 70	ORF3	Chr I	V_cincinnatiensis_2409-02	+	854	1663	Methionine ABC transporter substrate-binding protein
Core gene family 71	ORF4	Chr I	V_cincinnatiensis_2409-02	-	1774	2553	Zn-ribbon-containing, possibly nucleic-acid-binding protein
Core gene family 72	ORF5	Chr I	V_cincinnatiensis_2409-02	-	2559	3104	Syd protein
Core gene family 73	ORF6	Chr I	V_cincinnatiensis_2409-02	+	3198	4046	NADPH-dependent 7-cyano-7-deazaguanine reductase (EC 1.7.1.13)
Core gene family 74	ORF7	Chr I	V_cincinnatiensis_2409-02	+	4063	6330	FIG01199812: hypothetical protein
Core gene family 75	ORF8	Chr I	V_cincinnatiensis_2409-02	+	6501	7793	GGDEF domain family protein
Core gene family 76	ORF9	Chr I	V_cincinnatiensis_2409-02	+	8013	9371	Pyrimidine/purine nucleotide 5'-monophosphate nucleosidase PpnN (EC 3.2.2.4) (EC 3.2.2.10)
Core gene family 77	ORF10	Chr I	V_cincinnatiensis_2409-02	+	9465	10253	Flap endonuclease Xni
Core gene family 78	ORF11	Chr I	V_cincinnatiensis_2409-02	-	10274	11365	23S rRNA (cytidine(2498)-2'-O)-methyltransferase (EC 2.1.1.186)
Core gene family 79	ORF12	Chr I	V_cincinnatiensis_2409-02	-	11362	11760	FIG00018398: hypothetical regulator
Core gene family 80	ORF13	Chr I	V_cincinnatiensis_2409-02	-	11750	12394	Hydrolase SM_b20688, alpha/beta fold family
Core gene family 81	ORF14	Chr I	V_cincinnatiensis_2409-02	-	12387	13313	Glycine cleavage system transcriptional activator GcvA
Core gene family 82	ORF15	Chr I	V_cincinnatiensis_2409-02	-	13692	15140	tRNA 4-thiouridine synthase (EC 2.8.1.4) / Rhodanese-like domain required for thiamine synthesis
Core gene family 83	ORF16	Chr I	V_cincinnatiensis_2409-02	-	15322	16275	Flagellar motor rotation protein MotB
Core gene family 84	ORF17	Chr I	V_cincinnatiensis_2409-02	-	16288	17052	Flagellar motor rotation protein MotA
Core gene family 85	ORF18	Chr I	V_cincinnatiensis_2409-02	+	17387	17629	Exodeoxyribonuclease VII small subunit (EC 3.1.11.6)
Core gene family 86	ORF19	Chr I	V_cincinnatiensis_2409-02	+	17651	18535	(2E,6E)-farnesyl diphosphate synthase (EC 2.5.1.10) @ Dimethylallyltransferase (EC 2.5.1.1)
Core gene family 87	ORF20	Chr I	V_cincinnatiensis_2409-02	+	18556	20421	1-deoxy-D-xylulose 5-phosphate synthase (EC 2.2.1.7)
Core gene family 88	ORF21	Chr I	V_cincinnatiensis_2409-02	-	20435	21175	tRNA pseudouridine(65) synthase (EC 5.4.99.26)
Core gene family 89	ORF22	Chr I	V_cincinnatiensis_2409-02	-	21169	21489	Uncharacterized protein YqcC
Core gene family 90	ORF23	Chr I	V_cincinnatiensis_2409-02	+	21572	22612	FIG01199667: hypothetical protein
Core gene family 91	ORF24	Chr I	V_cincinnatiensis_2409-02	+	22631	22930	FIG01200233: hypothetical protein
Core gene family 92	ORF25	Chr I	V_cincinnatiensis_2409-02	-	22940	23428	Acetyltransferase
Core gene family 93	ORF27	Chr I	V_cincinnatiensis_2409-02	+	24262	24558	hypothetical protein
Core gene family 94	ORF28	Chr I	V_cincinnatiensis_2409-02	+	24555	25001	Protein YaiI
Core gene family 95	ORF29	Chr I	V_cincinnatiensis_2409-02	-	25081	25206	LSU ribosomal protein L36p @ LSU ribosomal protein L36p, zinc-independent
Core gene family 96	ORF30	Chr I	V_cincinnatiensis_2409-02	-	25217	25465	LSU ribosomal protein L31p @ LSU ribosomal protein L31p, zinc-independent
Core gene family 97	ORF31	Chr I	V_cincinnatiensis_2409-02	+	25593	26288	tRNA (adenine(37)-N6)-methyltransferase
Core gene family 98	ORF32	Chr I	V_cincinnatiensis_2409-02	+	26381	28096	Prolyl-tRNA synthetase (EC 6.1.1.15), bacterial type
Core gene family 99	ORF33	Chr I	V_cincinnatiensis_2409-02	+	28377	28580	UPF0253 protein YaeP
Core gene family 100	ORF34	Chr I	V_cincinnatiensis_2409-02	+	28583	28774	Uncharacterized protein BT_4646
Core gene family 101	ORF35	Chr I	V_cincinnatiensis_2409-02	-	28811	31609	Phosphoribosylformylglycinamidine synthase, synthetase subunit (EC 6.3.5.3) / Phosphoribosylformylglycinamidine synthase, glutamine amidotransferase subunit (EC 6.3.5.3)
Core gene family 102	ORF37	Chr I	V_cincinnatiensis_2409-02	+	33011	34552	Membrane-bound lytic murein transglycosylase F (EC 4.2.2.n1)
Core gene family 103	ORF38	Chr I	V_cincinnatiensis_2409-02	+	34854	34985	hypothetical protein
Core gene family 104	ORF39	Chr I	V_cincinnatiensis_2409-02	-	35042	35554	tRNA-specific adenosine-34 deaminase (EC 3.5.4.33)
Core gene family 105	ORF40	Chr I	V_cincinnatiensis_2409-02	-	35607	36479	Transcriptional regulator, LysR family
Core gene family 106	ORF41	Chr I	V_cincinnatiensis_2409-02	+	36609	37739	S-(hydroxymethyl)glutathione dehydrogenase (EC 1.1.1.284)
Core gene family 107	ORF42	Chr I	V_cincinnatiensis_2409-02	+	37797	38642	S-formylglutathione hydrolase (EC 3.1.2.12)
Core gene family 108	ORF43	Chr I	V_cincinnatiensis_2409-02	-	38796	39383	Phenylacetic acid degradation protein PaaY
Core gene family 109	ORF44	Chr I	V_cincinnatiensis_2409-02	-	39396	40322	Phenylacetic acid degradation operon negative regulatory protein PaaX
Core gene family 110	ORF45	Chr I	V_cincinnatiensis_2409-02	-	40446	41753	Phenylacetate-coenzyme A ligase (EC 6.2.1.30)
Core gene family 111	ORF47	Chr I	V_cincinnatiensis_2409-02	-	43030	43497	Acyl-coenzyme A thioesterase PaaD (Pse.pu.) (E. coli PaaI)
Core gene family 112	ORF48	Chr I	V_cincinnatiensis_2409-02	-	43508	44998	3-hydroxyadipyl-CoA dehydrogenase
Core gene family 113	ORF49	Chr I	V_cincinnatiensis_2409-02	-	45001	45789	1,2-epoxyphenylacetyl-CoA isomerase (EC 5.3.3.18)
Core gene family 114	ORF50	Chr I	V_cincinnatiensis_2409-02	-	45791	46579	2,3-dehydroadipyl-CoA hydratase (EC 4.2.1.17)
Core gene family 115	ORF51	Chr I	V_cincinnatiensis_2409-02	-	46588	47643	1,2-phenylacetyl-CoA epoxidase, subunit E (EC 1.14.13.149)
Core gene family 116	ORF52	Chr I	V_cincinnatiensis_2409-02	-	47659	48165	1,2-phenylacetyl-CoA epoxidase, subunit D (EC 1.14.13.149)
Core gene family 117	ORF53	Chr I	V_cincinnatiensis_2409-02	-	48177	48935	1,2-phenylacetyl-CoA epoxidase, subunit C (EC 1.14.13.149)
Core gene family 118	ORF54	Chr I	V_cincinnatiensis_2409-02	-	48946	49233	1,2-phenylacetyl-CoA epoxidase, subunit B (EC 1.14.13.149)
Core gene family 119	ORF55	Chr I	V_cincinnatiensis_2409-02	-	49277	50206	1,2-phenylacetyl-CoA epoxidase, subunit A (EC 1.14.13.149)
Core gene family 120	ORF56	Chr I	V_cincinnatiensis_2409-02	-	50384	52435	3-oxo-5,6-dehydrosuberyl-CoA semialdehyde dehydrogenase (EC 1.2.1.91) / 2-oxepin-2(3H)-ylideneacetyl-CoA hydrolase (EC 3.3.2.12)
Core gene family 121	ORF57	Chr I	V_cincinnatiensis_2409-02	+	52701	53735	TRAP transporter solute receptor, unknown substrate 3
Core gene family 122	ORF58	Chr I	V_cincinnatiensis_2409-02	+	53745	54269	TRAP dicarboxylate transporter, DctQ subunit, unknown substrate 3
Core gene family 123	ORF59	Chr I	V_cincinnatiensis_2409-02	+	54271	55566	TRAP dicarboxylate transporter, DctM subunit, unknown substrate 3
Core gene family 124	ORF60	Chr I	V_cincinnatiensis_2409-02	-	55651	57210	Aminobenzoyl-glutamate transport protein
Core gene family 125	ORF61	Chr I	V_cincinnatiensis_2409-02	-	57557	57970	Type IV fimbrial biogenesis protein PilV
Core gene family 126	ORF62	Chr I	V_cincinnatiensis_2409-02	-	57960	59288	hypothetical protein
Core gene family 127	ORF63	Chr I	V_cincinnatiensis_2409-02	-	59285	59890	Type IV fimbrial biogenesis protein PilW
Core gene family 128	ORF64	Chr I	V_cincinnatiensis_2409-02	-	59945	60382	Type IV fimbrial biogenesis protein FimT
Core gene family 129	ORF65	Chr I	V_cincinnatiensis_2409-02	+	60471	60914	Type IV pilus biogenesis protein PilE
Core gene family 130	ORF66	Chr I	V_cincinnatiensis_2409-02	-	60982	62127	Chaperone protein DnaJ
Core gene family 131	ORF67	Chr I	V_cincinnatiensis_2409-02	-	62330	64234	Chaperone protein DnaK
Core gene family 132	ORF68	Chr I	V_cincinnatiensis_2409-02	-	64479	65162	Heat shock protein GrpE
Core gene family 133	ORF69	Chr I	V_cincinnatiensis_2409-02	+	65232	66116	NAD kinase (EC 2.7.1.23)
Core gene family 134	ORF70	Chr I	V_cincinnatiensis_2409-02	+	66233	67897	DNA repair protein RecN
Core gene family 135	ORF71	Chr I	V_cincinnatiensis_2409-02	+	68043	68402	Outer membrane beta-barrel assembly protein BamE
Core gene family 136	ORF72	Chr I	V_cincinnatiensis_2409-02	-	68539	68856	UPF0125 protein RatB
Core gene family 137	ORF73	Chr I	V_cincinnatiensis_2409-02	-	68853	69287	Ribosome association toxin RatA
Core gene family 138	ORF74	Chr I	V_cincinnatiensis_2409-02	+	69487	69972	tmRNA-binding protein SmpB
Core gene family 139	ORF82	Chr I	V_cincinnatiensis_2409-02	-	76759	77916	Endoglucanase (EC 3.2.1.4)
Core gene family 140	ORF83	Chr I	V_cincinnatiensis_2409-02	-	78074	79264	Outer membrane porin
Core gene family 141	ORF84	Chr I	V_cincinnatiensis_2409-02	-	79421	80635	hypothetical protein
Core gene family 142	ORF85	Chr I	V_cincinnatiensis_2409-02	-	80679	81377	hypothetical protein
Core gene family 143	ORF86	Chr I	V_cincinnatiensis_2409-02	+	81834	84155	Chitinase (EC 3.2.1.14)
Core gene family 144	ORF87	Chr I	V_cincinnatiensis_2409-02	-	84232	85302	Transcriptional regulator, LacI family
Core gene family 145	ORF88	Chr I	V_cincinnatiensis_2409-02	-	85363	88443	hypothetical protein
Core gene family 146	ORF89	Chr I	V_cincinnatiensis_2409-02	+	88511	89455	Putative aldose-1-epimerase (EC 5.1.3.3)
Core gene family 147	ORF90	Chr I	V_cincinnatiensis_2409-02	-	89491	91908	Cellodextrin-phosphorylase (EC 2.4.1.49)
Core gene family 148	ORF91	Chr I	V_cincinnatiensis_2409-02	-	91988	93079	ABC transporter, ATP-binding protein (cluster 1, maltose/g3p/polyamine/iron); ABC transporter, ATP-binding protein (cluster 10, nitrate/sulfonate/bicarbonate)
Core gene family 149	ORF92	Chr I	V_cincinnatiensis_2409-02	-	93079	94428	beta-galactosidase (EC 3.2.1.23) / Beta-glucosidase/6-phospho-beta-glucosidase
Core gene family 150	ORF93	Chr I	V_cincinnatiensis_2409-02	-	94446	95342	ABC transporter, permease protein 2 (cluster 1, maltose/g3p/polyamine/iron)
Core gene family 151	ORF94	Chr I	V_cincinnatiensis_2409-02	-	95344	96333	ABC transporter, permease protein 1 (cluster 1, maltose/g3p/polyamine/iron)
Core gene family 152	ORF95	Chr I	V_cincinnatiensis_2409-02	-	96389	97636	ABC transporter, substrate-binding protein (cluster 1, maltose/g3p/polyamine/iron)
Core gene family 153	ORF96	Chr I	V_cincinnatiensis_2409-02	-	97654	98661	Transcriptional regulator, LacI family
Core gene family 154	ORF97	Chr I	V_cincinnatiensis_2409-02	-	98973	100982	hypothetical protein
Core gene family 155	ORF99	Chr I	V_cincinnatiensis_2409-02	+	102030	103475	6-phospho-beta-glucosidase (EC 3.2.1.86)
Core gene family 156	ORF100	Chr I	V_cincinnatiensis_2409-02	+	103557	104564	AscBF operon repressor
Core gene family 157	ORF101	Chr I	V_cincinnatiensis_2409-02	-	104579	105721	Glycerate kinase (EC 2.7.1.31)
Core gene family 158	ORF102	Chr I	V_cincinnatiensis_2409-02	-	105750	106331	Putative oxidoreductase component of anaerobic dehydrogenases; Functional role page for Chaperone protein TorD
Core gene family 159	ORF103	Chr I	V_cincinnatiensis_2409-02	-	106400	107245	Anaerobic dimethyl sulfoxide reductase chain C (EC 1.8.5.3), anchor subunit
Core gene family 160	ORF104	Chr I	V_cincinnatiensis_2409-02	-	107247	107861	Anaerobic dimethyl sulfoxide reductase chain B (EC 1.8.5.3), iron-sulfur binding subunit
Core gene family 161	ORF106	Chr I	V_cincinnatiensis_2409-02	-	110734	111528	Methionine ABC transporter substrate-binding protein
Core gene family 162	ORF107	Chr I	V_cincinnatiensis_2409-02	+	111770	112111	hypothetical protein
Core gene family 163	ORF108	Chr I	V_cincinnatiensis_2409-02	-	112181	113170	Sulfate and thiosulfate binding protein CysP
Core gene family 164	ORF109	Chr I	V_cincinnatiensis_2409-02	-	113384	114868	hypothetical protein
Core gene family 165	ORF110	Chr I	V_cincinnatiensis_2409-02	-	114898	115014	hypothetical protein
Core gene family 166	ORF111	Chr I	V_cincinnatiensis_2409-02	-	115011	115421	hypothetical protein
Core gene family 167	ORF112	Chr I	V_cincinnatiensis_2409-02	-	115535	116905	Mg/Co/Ni transporter MgtE, CBS domain-containing
Core gene family 168	ORF113	Chr I	V_cincinnatiensis_2409-02	-	117040	117138	hypothetical protein
Core gene family 169	ORF114	Chr I	V_cincinnatiensis_2409-02	-	117151	117657	hypothetical protein
Core gene family 170	ORF115	Chr I	V_cincinnatiensis_2409-02	-	118241	118564	Aromatic ring-cleaving dioxygenase
Core gene family 171	ORF116	Chr I	V_cincinnatiensis_2409-02	+	118808	120316	Putative sodium/proton-dependent alanine carrier protein YrbD
Core gene family 172	ORF117	Chr I	V_cincinnatiensis_2409-02	-	120421	121017	Succinate-acetate/proton symporter SatP
Core gene family 173	ORF118	Chr I	V_cincinnatiensis_2409-02	-	121227	122678	Chitinase (EC 3.2.1.14)
Core gene family 174	ORF119	Chr I	V_cincinnatiensis_2409-02	-	122818	125502	Integral membrane protein
Core gene family 175	ORF143	Chr I	V_cincinnatiensis_2409-02	-	150251	151828	GMP synthase [glutamine-hydrolyzing], amidotransferase subunit (EC 6.3.5.2) / GMP synthase [glutamine-hydrolyzing], ATP pyrophosphatase subunit (EC 6.3.5.2)
Core gene family 176	ORF144	Chr I	V_cincinnatiensis_2409-02	-	151919	153382	Inosine-5'-monophosphate dehydrogenase (EC 1.1.1.205) / CBS domain
Core gene family 177	ORF145	Chr I	V_cincinnatiensis_2409-02	+	153593	154924	Exodeoxyribonuclease VII large subunit (EC 3.1.11.6)
Core gene family 178	ORF146	Chr I	V_cincinnatiensis_2409-02	-	154921	155142	Uncharacterized protein YfgJ
Core gene family 179	ORF147	Chr I	V_cincinnatiensis_2409-02	-	155633	157120	GTP-binding protein EngA
Core gene family 180	ORF148	Chr I	V_cincinnatiensis_2409-02	-	157292	158452	Outer membrane beta-barrel assembly protein BamB
Core gene family 181	ORF149	Chr I	V_cincinnatiensis_2409-02	-	158465	159079	UPF0070 protein YfgM
Core gene family 182	ORF150	Chr I	V_cincinnatiensis_2409-02	-	159121	160389	Histidyl-tRNA synthetase (EC 6.1.1.21)
Core gene family 183	ORF151	Chr I	V_cincinnatiensis_2409-02	-	160415	161539	(E)-4-hydroxy-3-methylbut-2-enyl-diphosphate synthase (flavodoxin) (EC 1.17.7.3)
Core gene family 184	ORF152	Chr I	V_cincinnatiensis_2409-02	-	161548	162441	Cytoskeleton protein RodZ
Core gene family 185	ORF153	Chr I	V_cincinnatiensis_2409-02	-	162903	164024	23S rRNA (adenine(2503)-C(2))-methyltransferase @ tRNA (adenine(37)-C(2))-methyltransferase (EC 2.1.1.192)
Core gene family 186	ORF154	Chr I	V_cincinnatiensis_2409-02	-	164262	164696	Nucleoside diphosphate kinase (EC 2.7.4.6)
Core gene family 187	ORF155	Chr I	V_cincinnatiensis_2409-02	-	164779	166071	Peptidase B (EC 3.4.11.23)
Core gene family 188	ORF156	Chr I	V_cincinnatiensis_2409-02	-	166271	166465	Protein IscX, believed to be involved in assembly of Fe-S clusters
Core gene family 189	ORF157	Chr I	V_cincinnatiensis_2409-02	-	166525	166863	Ferredoxin, 2Fe-2S
Core gene family 190	ORF158	Chr I	V_cincinnatiensis_2409-02	-	166874	168727	Chaperone protein HscA
Core gene family 191	ORF159	Chr I	V_cincinnatiensis_2409-02	-	168749	169264	Chaperone protein HscB
Core gene family 192	ORF160	Chr I	V_cincinnatiensis_2409-02	-	169376	169699	Iron-sulfur cluster assembly iron binding protein IscA
Core gene family 193	ORF161	Chr I	V_cincinnatiensis_2409-02	-	169761	170144	Iron-sulfur cluster assembly scaffold protein IscU
Core gene family 194	ORF162	Chr I	V_cincinnatiensis_2409-02	-	170181	171395	Cysteine desulfurase (EC 2.8.1.7) => IscS
Core gene family 195	ORF163	Chr I	V_cincinnatiensis_2409-02	-	171423	171914	Iron-sulfur cluster regulator IscR
Core gene family 196	ORF164	Chr I	V_cincinnatiensis_2409-02	-	172068	172799	tRNA (cytidine(32)/uridine(32)-2'-O)-methyltransferase (EC 2.1.1.200)
Core gene family 197	ORF165	Chr I	V_cincinnatiensis_2409-02	-	172941	173153	hypothetical protein
Core gene family 198	ORF166	Chr I	V_cincinnatiensis_2409-02	+	173148	173951	Inositol-1-monophosphatase (EC 3.1.3.25)
Core gene family 199	ORF167	Chr I	V_cincinnatiensis_2409-02	-	174091	175038	Protein translocase subunit SecF
Core gene family 200	ORF168	Chr I	V_cincinnatiensis_2409-02	-	175053	176906	Protein translocase subunit SecD
Core gene family 201	ORF169	Chr I	V_cincinnatiensis_2409-02	-	176928	177260	Protein translocase subunit YajC
Core gene family 202	ORF170	Chr I	V_cincinnatiensis_2409-02	-	177365	178504	Queuine tRNA-ribosyltransferase (EC 2.4.2.29)
Core gene family 203	ORF171	Chr I	V_cincinnatiensis_2409-02	-	178564	179616	S-adenosylmethionine:tRNA ribosyltransferase-isomerase (EC 2.4.99.17)
Core gene family 204	ORF172	Chr I	V_cincinnatiensis_2409-02	+	179913	180383	CBS domain protein
Core gene family 205	ORF173	Chr I	V_cincinnatiensis_2409-02	-	180541	181851	Isocitrate lyase (EC 4.1.3.1)
Core gene family 206	ORF174	Chr I	V_cincinnatiensis_2409-02	-	181970	183607	Malate synthase (EC 2.3.3.9)
Core gene family 207	ORF175	Chr I	V_cincinnatiensis_2409-02	-	183879	184007	hypothetical protein
Core gene family 208	ORF176	Chr I	V_cincinnatiensis_2409-02	-	184190	185095	Transcriptional regulator VC0732, LysR family
Core gene family 209	ORF177	Chr I	V_cincinnatiensis_2409-02	+	185259	185870	Alkyl hydroperoxide reductase subunit C-like protein
Core gene family 210	ORF178	Chr I	V_cincinnatiensis_2409-02	+	186137	186886	Cytoplasmic copper homeostasis protein CutC
Core gene family 211	ORF179	Chr I	V_cincinnatiensis_2409-02	-	186883	187581	Phosphate transport system regulatory protein PhoU
Core gene family 212	ORF180	Chr I	V_cincinnatiensis_2409-02	-	187607	188425	Phosphate ABC transporter, ATP-binding protein PstB (TC 3.A.1.7.1)
Core gene family 213	ORF181	Chr I	V_cincinnatiensis_2409-02	-	188428	190065	Phosphate ABC transporter, permease protein PstA (TC 3.A.1.7.1)
Core gene family 214	ORF182	Chr I	V_cincinnatiensis_2409-02	-	190077	192275	Phosphate ABC transporter, permease protein PstC (TC 3.A.1.7.1)
Core gene family 215	ORF183	Chr I	V_cincinnatiensis_2409-02	+	192548	194656	Polyphosphate kinase (EC 2.7.4.1)
Core gene family 216	ORF184	Chr I	V_cincinnatiensis_2409-02	+	194634	196163	Exopolyphosphatase (EC 3.6.1.11)
Core gene family 217	ORF185	Chr I	V_cincinnatiensis_2409-02	-	196180	197133	Phosphate ABC transporter, substrate-binding protein PstS (TC 3.A.1.7.1)
Core gene family 218	ORF186	Chr I	V_cincinnatiensis_2409-02	-	197130	198428	Phosphate regulon sensor protein PhoR (SphS) (EC 2.7.13.3)
Core gene family 219	ORF187	Chr I	V_cincinnatiensis_2409-02	-	198450	199139	Phosphate regulon transcriptional regulatory protein PhoB (SphR)
Core gene family 220	ORF188	Chr I	V_cincinnatiensis_2409-02	+	199356	200270	DNA recombination-dependent growth factor RdgC
Core gene family 221	ORF189	Chr I	V_cincinnatiensis_2409-02	+	200448	201848	Uncharacterized protease YegQ
Core gene family 222	ORF190	Chr I	V_cincinnatiensis_2409-02	+	201851	202105	Uncharacterized ferredoxin-like protein YfhL
Core gene family 223	ORF191	Chr I	V_cincinnatiensis_2409-02	-	202148	203569	Uncharacterized MFS-type transporter
Core gene family 224	ORF192	Chr I	V_cincinnatiensis_2409-02	-	203709	206987	Extracellular deoxyribonuclease Xds
Core gene family 225	ORF193	Chr I	V_cincinnatiensis_2409-02	-	207012	208106	Outer membrane porin
Core gene family 226	ORF194	Chr I	V_cincinnatiensis_2409-02	+	208865	209659	Outer membrane protein OmpK
Core gene family 227	ORF195	Chr I	V_cincinnatiensis_2409-02	-	209788	211779	5'-nucleotidase (EC 3.1.3.5)
Core gene family 228	ORF196	Chr I	V_cincinnatiensis_2409-02	+	211968	212858	2-dehydropantoate 2-reductase (EC 1.1.1.169)
Core gene family 229	ORF197	Chr I	V_cincinnatiensis_2409-02	+	212855	213454	DJ-1/YajL/PfpI superfamily, includes chaperone protein YajL (former ThiJ), parkinsonism-associated protein DJ-1, peptidases PfpI, Hsp31
Core gene family 230	ORF198	Chr I	V_cincinnatiensis_2409-02	+	213461	214672	Cysteine desulfurase (EC 2.8.1.7) => sulfur transfer pathway protein CsdA
Core gene family 231	ORF199	Chr I	V_cincinnatiensis_2409-02	-	214703	215128	Sulfur acceptor protein => sulfur transfer pathway protein CsdE
Core gene family 232	ORF200	Chr I	V_cincinnatiensis_2409-02	-	215191	216000	HesA/MoeB/ThiF family protein => sulfur transfer pathway protein CsdL
Core gene family 233	ORF201	Chr I	V_cincinnatiensis_2409-02	-	216083	217186	Membrane-bound lytic murein transglycosylase A
Core gene family 234	ORF202	Chr I	V_cincinnatiensis_2409-02	-	217260	217700	FIG01199956: hypothetical protein
Core gene family 235	ORF203	Chr I	V_cincinnatiensis_2409-02	+	217871	219205	N-acetylglutamate synthase (EC 2.3.1.1)
Core gene family 236	ORF204	Chr I	V_cincinnatiensis_2409-02	+	219606	219788	hypothetical protein
Core gene family 237	ORF205	Chr I	V_cincinnatiensis_2409-02	-	219827	221959	Exodeoxyribonuclease V alpha chain (EC 3.1.11.5)
Core gene family 238	ORF206	Chr I	V_cincinnatiensis_2409-02	-	221956	225564	Exodeoxyribonuclease V beta chain (EC 3.1.11.5)
Core gene family 239	ORF207	Chr I	V_cincinnatiensis_2409-02	-	225817	229275	Exodeoxyribonuclease V gamma chain (EC 3.1.11.5)
Core gene family 240	ORF208	Chr I	V_cincinnatiensis_2409-02	-	229365	230333	Uncharacterized protein VC2323
Core gene family 241	ORF209	Chr I	V_cincinnatiensis_2409-02	+	230440	231363	Uncharacterized transcriptional regulator VC2324, LysR family
Core gene family 242	ORF210	Chr I	V_cincinnatiensis_2409-02	+	231420	231713	DNA damage-inducible gene in SOS regulon, dependent on cyclic AMP and H-NS
Core gene family 243	ORF211	Chr I	V_cincinnatiensis_2409-02	+	231973	233004	2,3,4,5-tetrahydropyridine-2,6-dicarboxylate N-succinyltransferase (EC 2.3.1.117)
Core gene family 244	ORF212	Chr I	V_cincinnatiensis_2409-02	+	233356	234360	Adenosine deaminase (EC 3.5.4.4)
Core gene family 245	ORF213	Chr I	V_cincinnatiensis_2409-02	-	234415	235599	NnrS protein involved in response to NO
Core gene family 246	ORF215	Chr I	V_cincinnatiensis_2409-02	-	235769	236857	GNAT family acetyltransferase VC2332
Core gene family 247	ORF216	Chr I	V_cincinnatiensis_2409-02	+	236939	238390	Ribosomal protein S6 modification protein-related protein
Core gene family 248	ORF218	Chr I	V_cincinnatiensis_2409-02	+	239107	240252	Chromate transport protein ChrA
Core gene family 249	ORF219	Chr I	V_cincinnatiensis_2409-02	+	240379	241527	Two-component transcriptional response regulator, LuxR family
Core gene family 250	ORF220	Chr I	V_cincinnatiensis_2409-02	+	241670	243355	Long-chain-fatty-acid--CoA ligase (EC 6.2.1.3)
Core gene family 251	ORF222	Chr I	V_cincinnatiensis_2409-02	-	245808	247187	DNA repair protein RadA
Core gene family 252	ORF223	Chr I	V_cincinnatiensis_2409-02	+	247367	249712	FIG01200899: hypothetical protein
Core gene family 253	ORF224	Chr I	V_cincinnatiensis_2409-02	-	249778	250758	Phosphoserine phosphatase (EC 3.1.3.3)
Core gene family 254	ORF225	Chr I	V_cincinnatiensis_2409-02	+	250859	251470	Smp-like protein
Core gene family 255	ORF226	Chr I	V_cincinnatiensis_2409-02	-	251514	252239	Purine nucleoside phosphorylase (EC 2.4.2.1)
Core gene family 256	ORF227	Chr I	V_cincinnatiensis_2409-02	-	252382	253602	Phosphopentomutase (EC 5.4.2.7)
Core gene family 257	ORF228	Chr I	V_cincinnatiensis_2409-02	-	253623	254966	Thymidine phosphorylase (EC 2.4.2.4)
Core gene family 258	ORF229	Chr I	V_cincinnatiensis_2409-02	-	255061	255840	Deoxyribose-phosphate aldolase (EC 4.1.2.4)
Core gene family 259	ORF230	Chr I	V_cincinnatiensis_2409-02	-	256268	257512	Na+ dependent nucleoside transporter NupC
Core gene family 260	ORF231	Chr I	V_cincinnatiensis_2409-02	-	257755	258573	Putative deoxyribonuclease YjjV
Core gene family 261	ORF232	Chr I	V_cincinnatiensis_2409-02	-	258542	258685	FIG01200185: hypothetical protein
Core gene family 262	ORF233	Chr I	V_cincinnatiensis_2409-02	-	258695	259468	UPF0246 protein YaaA
Core gene family 263	ORF234	Chr I	V_cincinnatiensis_2409-02	-	259567	260997	Sodium:alanine symporter family protein
Core gene family 264	ORF235	Chr I	V_cincinnatiensis_2409-02	+	261684	261863	hypothetical protein
Core gene family 265	ORF236	Chr I	V_cincinnatiensis_2409-02	-	261922	262473	Repair of Iron Centers di-iron protein
Core gene family 266	ORF237	Chr I	V_cincinnatiensis_2409-02	-	262577	263254	Uracil-DNA glycosylase, family 1 (EC 3.2.2.27)
Core gene family 267	ORF238	Chr I	V_cincinnatiensis_2409-02	-	263389	263520	hypothetical protein
Core gene family 268	ORF239	Chr I	V_cincinnatiensis_2409-02	-	263585	264493	Endonuclease IV (EC 3.1.21.2)
Core gene family 269	ORF240	Chr I	V_cincinnatiensis_2409-02	+	264797	265174	Autonomous glycyl radical cofactor
Core gene family 270	ORF241	Chr I	V_cincinnatiensis_2409-02	-	265279	266559	Threonine synthase (EC 4.2.3.1)
Core gene family 271	ORF242	Chr I	V_cincinnatiensis_2409-02	-	266556	267527	Homoserine kinase (EC 2.7.1.39)
Core gene family 272	ORF243	Chr I	V_cincinnatiensis_2409-02	-	267531	270095	Aspartokinase (EC 2.7.2.4) / Homoserine dehydrogenase (EC 1.1.1.3)
Core gene family 273	ORF244	Chr I	V_cincinnatiensis_2409-02	+	270452	270913	hypothetical protein
Core gene family 274	ORF245	Chr I	V_cincinnatiensis_2409-02	-	270910	271395	Ribonuclease E inhibitor RraA
Core gene family 275	ORF246	Chr I	V_cincinnatiensis_2409-02	-	271476	271859	hypothetical protein
Core gene family 276	ORF247	Chr I	V_cincinnatiensis_2409-02	+	272174	272890	Aerobic respiration control response regulator ArcA
Core gene family 277	ORF248	Chr I	V_cincinnatiensis_2409-02	-	272976	273443	FIG01199712: hypothetical protein
Core gene family 278	ORF249	Chr I	V_cincinnatiensis_2409-02	-	273445	275793	Aerobic respiration control sensor protein ArcB (EC 2.7.13.3)
Core gene family 279	ORF250	Chr I	V_cincinnatiensis_2409-02	-	275959	276891	[4Fe-4S]-AdoMet protein YhcC
Core gene family 280	ORF251	Chr I	V_cincinnatiensis_2409-02	+	277419	281957	Glutamate synthase [NADPH] large chain (EC 1.4.1.13)
Core gene family 281	ORF252	Chr I	V_cincinnatiensis_2409-02	+	281958	283427	Glutamate synthase [NADPH] small chain (EC 1.4.1.13)
Core gene family 282	ORF253	Chr I	V_cincinnatiensis_2409-02	+	283741	284439	5'-methylthioadenosine nucleosidase (EC 3.2.2.16) @ S-adenosylhomocysteine nucleosidase (EC 3.2.2.9)
Core gene family 283	ORF254	Chr I	V_cincinnatiensis_2409-02	+	284450	285403	Adenosylcobinamide-phosphate synthase (EC 6.3.1.10)
Core gene family 284	ORF255	Chr I	V_cincinnatiensis_2409-02	+	285404	286222	Vitamin B12 ABC transporter, substrate-binding protein BtuF
Core gene family 285	ORF256	Chr I	V_cincinnatiensis_2409-02	+	286307	286927	UPF0126 inner membrane protein YadS
Core gene family 286	ORF263	Chr I	V_cincinnatiensis_2409-02	-	288803	289156	hypothetical protein
Core gene family 287	ORF264	Chr I	V_cincinnatiensis_2409-02	-	289156	289278	hypothetical protein
Core gene family 288	ORF266	Chr I	V_cincinnatiensis_2409-02	-	289769	290836	hypothetical protein
Core gene family 289	ORF267	Chr I	V_cincinnatiensis_2409-02	-	291152	291931	Transmembrane protein YfcA
Core gene family 290	ORF268	Chr I	V_cincinnatiensis_2409-02	-	292111	295341	Carbamoyl-phosphate synthase large chain (EC 6.3.5.5)
Core gene family 291	ORF269	Chr I	V_cincinnatiensis_2409-02	-	295358	296497	Carbamoyl-phosphate synthase small chain (EC 6.3.5.5)
Core gene family 292	ORF270	Chr I	V_cincinnatiensis_2409-02	-	296979	297788	4-hydroxy-tetrahydrodipicolinate reductase (EC 1.17.1.8)
Core gene family 293	ORF271	Chr I	V_cincinnatiensis_2409-02	-	297884	298282	Mutator MutT protein (7,8-dihydro-8-oxoguanine-triphosphatase) (EC 3.6.1.-)
Core gene family 294	ORF272	Chr I	V_cincinnatiensis_2409-02	-	298443	301154	Protein translocase subunit SecA
Core gene family 295	ORF273	Chr I	V_cincinnatiensis_2409-02	+	301378	301500	hypothetical protein
Core gene family 296	ORF274	Chr I	V_cincinnatiensis_2409-02	-	301505	302422	UDP-3-O-[3-hydroxymyristoyl] N-acetylglucosamine deacetylase (EC 3.5.1.108)
Core gene family 297	ORF275	Chr I	V_cincinnatiensis_2409-02	-	302518	303732	Cell division protein FtsZ
Core gene family 298	ORF276	Chr I	V_cincinnatiensis_2409-02	-	303762	305024	Cell division protein FtsA
Core gene family 299	ORF277	Chr I	V_cincinnatiensis_2409-02	-	305039	305797	Cell division protein FtsQ
Core gene family 300	ORF278	Chr I	V_cincinnatiensis_2409-02	-	305965	307428	UDP-N-acetylmuramate--L-alanine ligase (EC 6.3.2.8)
Core gene family 301	ORF279	Chr I	V_cincinnatiensis_2409-02	-	307439	308488	UDP-N-acetylglucosamine--N-acetylmuramyl-(pentapeptide) pyrophosphoryl-undecaprenol N-acetylglucosamine transferase (EC 2.4.1.227)
Core gene family 302	ORF280	Chr I	V_cincinnatiensis_2409-02	-	308496	309686	Peptidoglycan glycosyltransferase FtsW (EC 2.4.1.129)
Core gene family 303	ORF281	Chr I	V_cincinnatiensis_2409-02	-	309692	311032	UDP-N-acetylmuramoyl-L-alanine--D-glutamate ligase (EC 6.3.2.9)
Core gene family 304	ORF282	Chr I	V_cincinnatiensis_2409-02	-	311050	312132	Phospho-N-acetylmuramoyl-pentapeptide-transferase (EC 2.7.8.13)
Core gene family 305	ORF283	Chr I	V_cincinnatiensis_2409-02	-	312129	313490	UDP-N-acetylmuramoyl-tripeptide--D-alanyl-D-alanine ligase (EC 6.3.2.10)
Core gene family 306	ORF284	Chr I	V_cincinnatiensis_2409-02	-	313487	314971	UDP-N-acetylmuramoyl-dipeptide--2,6-diaminopimelate ligase (EC 6.3.2.13)
Core gene family 307	ORF285	Chr I	V_cincinnatiensis_2409-02	-	315013	316749	Cell division protein FtsI [Peptidoglycan synthetase] (EC 2.4.1.129)
Core gene family 308	ORF286	Chr I	V_cincinnatiensis_2409-02	-	316746	317063	Cell division protein FtsL
Core gene family 309	ORF287	Chr I	V_cincinnatiensis_2409-02	-	317072	318088	16S rRNA (cytosine(1402)-N(4))-methyltransferase (EC 2.1.1.199)
Core gene family 310	ORF289	Chr I	V_cincinnatiensis_2409-02	+	318329	318553	hypothetical protein
Core gene family 311	ORF290	Chr I	V_cincinnatiensis_2409-02	-	318692	319555	16S rRNA (cytidine(1402)-2'-O)-methyltransferase (EC 2.1.1.198)
Core gene family 312	ORF291	Chr I	V_cincinnatiensis_2409-02	+	319619	321430	Penicillin-binding protein activator LpoA
Core gene family 313	ORF292	Chr I	V_cincinnatiensis_2409-02	+	321417	321785	UPF0102 protein YraN
Core gene family 314	ORF293	Chr I	V_cincinnatiensis_2409-02	+	321789	322379	DnaA initiator-associating protein DiaA
Core gene family 315	ORF294	Chr I	V_cincinnatiensis_2409-02	+	322467	322967	Uncharacterized protein YraP
Core gene family 316	ORF295	Chr I	V_cincinnatiensis_2409-02	-	323039	323491	Stringent starvation protein B
Core gene family 317	ORF296	Chr I	V_cincinnatiensis_2409-02	-	323502	324137	Stringent starvation protein A
Core gene family 318	ORF297	Chr I	V_cincinnatiensis_2409-02	-	324238	324975	Ubiquinol-cytochrome C reductase, cytochrome C1 subunit
Core gene family 319	ORF298	Chr I	V_cincinnatiensis_2409-02	-	324972	326237	Ubiquinol-cytochrome C reductase, cytochrome B subunit (EC 1.10.2.2)
Core gene family 320	ORF299	Chr I	V_cincinnatiensis_2409-02	-	326237	326830	Ubiquinol-cytochrome C reductase iron-sulfur subunit (EC 1.10.2.2)
Core gene family 321	ORF301	Chr I	V_cincinnatiensis_2409-02	-	327195	327587	SSU ribosomal protein S9p (S16e)
Core gene family 322	ORF302	Chr I	V_cincinnatiensis_2409-02	-	327603	328031	LSU ribosomal protein L13p (L13Ae)
Core gene family 323	ORF303	Chr I	V_cincinnatiensis_2409-02	-	328253	328759	Cell division protein ZapE
Core gene family 324	ORF305	Chr I	V_cincinnatiensis_2409-02	+	329507	329956	Putative cytochrome d ubiquinol oxidase subunit III (EC 1.10.3.-) (Cytochrome bd-I oxidase subunit III)
Core gene family 325	ORF306	Chr I	V_cincinnatiensis_2409-02	+	330107	331474	Outer membrane stress sensor protease DegQ, serine protease
Core gene family 326	ORF307	Chr I	V_cincinnatiensis_2409-02	+	331708	332769	Outer membrane stress sensor protease DegS
Core gene family 327	ORF308	Chr I	V_cincinnatiensis_2409-02	-	332872	333225	LSU ribosomal protein L19p
Core gene family 328	ORF309	Chr I	V_cincinnatiensis_2409-02	-	333267	334010	tRNA (guanine(37)-N(1))-methyltransferase (EC 2.1.1.228)
Core gene family 329	ORF310	Chr I	V_cincinnatiensis_2409-02	-	334037	334591	16S rRNA processing protein RimM
Core gene family 330	ORF311	Chr I	V_cincinnatiensis_2409-02	-	334610	334858	SSU ribosomal protein S16p
Core gene family 331	ORF312	Chr I	V_cincinnatiensis_2409-02	-	335114	336490	Signal recognition particle protein Ffh
Core gene family 332	ORF313	Chr I	V_cincinnatiensis_2409-02	+	336702	337496	Inner membrane protein YpjD
Core gene family 333	ORF314	Chr I	V_cincinnatiensis_2409-02	+	337545	338822	Putative membrane protein YfjD
Core gene family 334	ORF315	Chr I	V_cincinnatiensis_2409-02	-	338883	339401	S-ribosylhomocysteine lyase (EC 4.4.1.21) @ Autoinducer-2 production protein LuxS
Core gene family 335	ORF316	Chr I	V_cincinnatiensis_2409-02	-	339515	341083	Glutamate--cysteine ligase (EC 6.3.2.2)
Core gene family 336	ORF317	Chr I	V_cincinnatiensis_2409-02	-	341304	344156	FIG015547: peptidase, M16 family / FIG015287: Zinc protease
Core gene family 337	ORF318	Chr I	V_cincinnatiensis_2409-02	-	344166	344618	putative membrane protein
Core gene family 338	ORF319	Chr I	V_cincinnatiensis_2409-02	-	344621	345571	NADPH:quinone reductase
Core gene family 339	ORF322	Chr I	V_cincinnatiensis_2409-02	-	348627	348878	Oxaloacetate decarboxylase Na(+) pump, gamma chain (EC 4.1.1.3)
Core gene family 340	ORF323	Chr I	V_cincinnatiensis_2409-02	-	350444	350641	Carbon storage regulator
Core gene family 341	ORF324	Chr I	V_cincinnatiensis_2409-02	-	350732	351919	Aspartokinase (EC 2.7.2.4)
Core gene family 342	ORF325	Chr I	V_cincinnatiensis_2409-02	-	352120	354702	Alanyl-tRNA synthetase (EC 6.1.1.7)
Core gene family 343	ORF326	Chr I	V_cincinnatiensis_2409-02	-	354854	355345	Regulatory protein RecX
Core gene family 344	ORF327	Chr I	V_cincinnatiensis_2409-02	-	355406	356455	RecA protein
Core gene family 345	ORF328	Chr I	V_cincinnatiensis_2409-02	-	356598	357089	Nicotinamide-nucleotide amidase (EC 3.5.1.42)
Core gene family 346	ORF329	Chr I	V_cincinnatiensis_2409-02	-	357204	358331	Sulfate and thiosulfate import ATP-binding protein CysA (EC 3.6.3.25)
Core gene family 347	ORF330	Chr I	V_cincinnatiensis_2409-02	-	358328	359191	Sulfate transport system permease protein CysW
Core gene family 348	ORF331	Chr I	V_cincinnatiensis_2409-02	-	359203	360060	Sulfate transport system permease protein CysT
Core gene family 349	ORF332	Chr I	V_cincinnatiensis_2409-02	-	360122	361123	Sulfate and thiosulfate binding protein CysP
Core gene family 350	ORF333	Chr I	V_cincinnatiensis_2409-02	+	361339	362229	Cysteine synthase B (EC 2.5.1.47)
Core gene family 351	ORF334	Chr I	V_cincinnatiensis_2409-02	+	362453	365035	DNA mismatch repair protein MutS
Core gene family 352	ORF335	Chr I	V_cincinnatiensis_2409-02	-	365099	366088	RNA polymerase sigma factor RpoS
Core gene family 353	ORF336	Chr I	V_cincinnatiensis_2409-02	-	366155	367051	Murein hydrolase activator NlpD
Core gene family 354	ORF337	Chr I	V_cincinnatiensis_2409-02	-	367102	367728	Protein-L-isoaspartate O-methyltransferase (EC 2.1.1.77)
Core gene family 355	ORF338	Chr I	V_cincinnatiensis_2409-02	-	367733	368488	5'-nucleotidase SurE (EC 3.1.3.5)
Core gene family 356	ORF339	Chr I	V_cincinnatiensis_2409-02	-	368481	369527	tRNA pseudouridine(13) synthase (EC 5.4.99.27)
Core gene family 357	ORF340	Chr I	V_cincinnatiensis_2409-02	-	369573	370052	2-C-methyl-D-erythritol 2,4-cyclodiphosphate synthase (EC 4.6.1.12)
Core gene family 358	ORF341	Chr I	V_cincinnatiensis_2409-02	-	370049	370750	2-C-methyl-D-erythritol 4-phosphate cytidylyltransferase (EC 2.7.7.60)
Core gene family 359	ORF342	Chr I	V_cincinnatiensis_2409-02	-	370750	371031	Cell division protein DivIC (FtsB), stabilizes FtsL against RasP cleavage
Core gene family 360	ORF343	Chr I	V_cincinnatiensis_2409-02	-	371172	371975	Undecaprenyl-diphosphatase (EC 3.6.1.27)
Core gene family 361	ORF344	Chr I	V_cincinnatiensis_2409-02	-	371987	372481	2-amino-4-hydroxy-6-hydroxymethyldihydropteridine pyrophosphokinase (EC 2.7.6.3)
Core gene family 362	ORF345	Chr I	V_cincinnatiensis_2409-02	-	372478	372831	Dihydroneopterin aldolase (EC 4.1.2.25)
Core gene family 363	ORF346	Chr I	V_cincinnatiensis_2409-02	+	373021	373623	Acyl-phosphate:glycerol-3-phosphate O-acyltransferase PlsY (EC 2.3.1.n3)
Core gene family 364	ORF347	Chr I	V_cincinnatiensis_2409-02	-	373741	374802	N(6)-L-threonylcarbamoyladenine synthase (EC 2.3.1.234)
Core gene family 365	ORF348	Chr I	V_cincinnatiensis_2409-02	+	374999	375214	SSU ribosomal protein S21p
Core gene family 366	ORF349	Chr I	V_cincinnatiensis_2409-02	+	375242	375685	Transamidase GatB domain protein
Core gene family 367	ORF350	Chr I	V_cincinnatiensis_2409-02	+	375781	377535	DNA primase DnaG
Core gene family 368	ORF351	Chr I	V_cincinnatiensis_2409-02	+	377633	379504	RNA polymerase sigma factor RpoD
Core gene family 369	ORF394	Chr I	V_cincinnatiensis_2409-02	+	423338	423781	hypothetical protein
Core gene family 370	ORF418	Chr I	V_cincinnatiensis_2409-02	-	445166	446071	Transcriptional regulator, AraC family
Core gene family 371	ORF419	Chr I	V_cincinnatiensis_2409-02	+	446142	447290	Aspartate aminotransferase (AspB-4) (EC 2.6.1.1)
Core gene family 372	ORF420	Chr I	V_cincinnatiensis_2409-02	+	447811	448452	Leucine efflux protein
Core gene family 373	ORF421	Chr I	V_cincinnatiensis_2409-02	+	448549	450318	Putative hemolysin
Core gene family 374	ORF422	Chr I	V_cincinnatiensis_2409-02	-	450291	450881	Anaerobic dimethyl sulfoxide reductase chaperone DmsD
Core gene family 375	ORF423	Chr I	V_cincinnatiensis_2409-02	-	451011	451823	Anaerobic dimethyl sulfoxide reductase chain C (EC 1.8.5.3), anchor subunit
Core gene family 376	ORF424	Chr I	V_cincinnatiensis_2409-02	-	451827	452444	Anaerobic dimethyl sulfoxide reductase chain B (EC 1.8.5.3), iron-sulfur binding subunit
Core gene family 377	ORF426	Chr I	V_cincinnatiensis_2409-02	-	455033	455545	hypothetical protein
Core gene family 378	ORF427	Chr I	V_cincinnatiensis_2409-02	-	455736	456830	NADH:flavin oxidoreductases, Old Yellow Enzyme family
Core gene family 379	ORF428	Chr I	V_cincinnatiensis_2409-02	+	456939	457871	Transcriptional regulator, LysR family
Core gene family 380	ORF429	Chr I	V_cincinnatiensis_2409-02	+	457864	458334	hypothetical protein
Core gene family 381	ORF430	Chr I	V_cincinnatiensis_2409-02	-	458491	458847	Protein YchN
Core gene family 382	ORF431	Chr I	V_cincinnatiensis_2409-02	+	459005	459682	Transcriptional regulator, ArsR family
Core gene family 383	ORF432	Chr I	V_cincinnatiensis_2409-02	-	459809	461131	Xylose isomerase (EC 5.3.1.5)
Core gene family 384	ORF433	Chr I	V_cincinnatiensis_2409-02	+	461452	462855	D-xylose proton-symporter XylE
Core gene family 385	ORF434	Chr I	V_cincinnatiensis_2409-02	-	462910	464100	Xylose activator XylR (AraC family)
Core gene family 386	ORF435	Chr I	V_cincinnatiensis_2409-02	+	464296	465753	Xylulose kinase (EC 2.7.1.17)
Core gene family 387	ORF442	Chr I	V_cincinnatiensis_2409-02	-	471022	472854	Glutamine--fructose-6-phosphate aminotransferase [isomerizing] (EC 2.6.1.16)
Core gene family 388	ORF443	Chr I	V_cincinnatiensis_2409-02	-	472953	473714	Transcriptional regulator of glmS gene, DeoR family
Core gene family 389	ORF444	Chr I	V_cincinnatiensis_2409-02	+	474158	475570	Pyruvate kinase (EC 2.7.1.40)
Core gene family 390	ORF445	Chr I	V_cincinnatiensis_2409-02	-	475640	475771	hypothetical protein
Core gene family 391	ORF446	Chr I	V_cincinnatiensis_2409-02	-	475938	477791	Sensory box/GGDEF family protein
Core gene family 392	ORF447	Chr I	V_cincinnatiensis_2409-02	-	477956	478654	Protein of unknown function DUF541
Core gene family 393	ORF448	Chr I	V_cincinnatiensis_2409-02	-	478909	479772	Protein involved in stability of MscS mechanosensitive channel
Core gene family 394	ORF449	Chr I	V_cincinnatiensis_2409-02	-	479990	481066	Fructose-bisphosphate aldolase class II (EC 4.1.2.13)
Core gene family 395	ORF450	Chr I	V_cincinnatiensis_2409-02	-	481221	482384	Phosphoglycerate kinase (EC 2.7.2.3)
Core gene family 396	ORF451	Chr I	V_cincinnatiensis_2409-02	-	482537	483562	D-erythrose-4-phosphate dehydrogenase (EC 1.2.1.72)
Core gene family 397	ORF452	Chr I	V_cincinnatiensis_2409-02	-	483705	485663	TonB-dependent receptor; Enterobactin receptor IrgA
Core gene family 398	ORF453	Chr I	V_cincinnatiensis_2409-02	+	485807	486709	Iron-regulated virulence regulatory protein irgB
Core gene family 399	ORF455	Chr I	V_cincinnatiensis_2409-02	+	488778	488915	hypothetical protein
Core gene family 400	ORF456	Chr I	V_cincinnatiensis_2409-02	+	489099	490253	S-adenosylmethionine synthetase (EC 2.5.1.6)
Core gene family 401	ORF457	Chr I	V_cincinnatiensis_2409-02	+	490317	490820	Protein SprT
Core gene family 402	ORF458	Chr I	V_cincinnatiensis_2409-02	+	490903	491613	Endonuclease I precursor (EC 3.1.21.1) @ Extracellular deoxyribonuclease Dns (EC 3.1.21.-)
Core gene family 403	ORF459	Chr I	V_cincinnatiensis_2409-02	+	491847	492578	16S rRNA (uracil(1498)-N(3))-methyltransferase (EC 2.1.1.193)
Core gene family 404	ORF460	Chr I	V_cincinnatiensis_2409-02	+	492591	493547	Glutathione synthetase (EC 6.3.2.3)
Core gene family 405	ORF461	Chr I	V_cincinnatiensis_2409-02	+	493587	494150	UPF0301 protein YqgE
Core gene family 406	ORF462	Chr I	V_cincinnatiensis_2409-02	+	494205	494630	Putative pre-16S rRNA nuclease YqgF
Core gene family 407	ORF463	Chr I	V_cincinnatiensis_2409-02	-	494674	495780	Type IV pilus assembly ATPase component PilU
Core gene family 408	ORF464	Chr I	V_cincinnatiensis_2409-02	-	495792	496829	Twitching motility protein PilT
Core gene family 409	ORF465	Chr I	V_cincinnatiensis_2409-02	+	496856	497563	Pyridoxal phosphate-containing protein YggS
Core gene family 410	ORF466	Chr I	V_cincinnatiensis_2409-02	+	497585	498403	Pyrroline-5-carboxylate reductase (EC 1.5.1.2)
Core gene family 411	ORF467	Chr I	V_cincinnatiensis_2409-02	+	498455	499012	Cell division integral membrane protein, YggT and half-length relatives
Core gene family 412	ORF468	Chr I	V_cincinnatiensis_2409-02	+	499012	499299	UPF0235 protein VC0458
Core gene family 413	ORF469	Chr I	V_cincinnatiensis_2409-02	+	499341	499772	FIG003551: hypothetical protein
Core gene family 414	ORF470	Chr I	V_cincinnatiensis_2409-02	+	499797	500399	Nucleoside 5-triphosphatase RdgB (dHAPTP, dITP, XTP-specific) (EC 3.6.1.66)
Core gene family 415	ORF471	Chr I	V_cincinnatiensis_2409-02	+	500406	501581	Oxygen-independent coproporphyrinogen-III oxidase-like protein YggW
Core gene family 416	ORF472	Chr I	V_cincinnatiensis_2409-02	-	501614	502534	Glutaminase (EC 3.5.1.2)
Core gene family 417	ORF473	Chr I	V_cincinnatiensis_2409-02	-	502669	503388	tRNA (guanine(46)-N(7))-methyltransferase (EC 2.1.1.33)
Core gene family 418	ORF474	Chr I	V_cincinnatiensis_2409-02	+	503622	504677	A/G-specific adenine glycosylase (EC 3.2.2.-)
Core gene family 419	ORF475	Chr I	V_cincinnatiensis_2409-02	+	504698	504973	FIG001341: Probable Fe(2+)-trafficking protein YggX
Core gene family 420	ORF476	Chr I	V_cincinnatiensis_2409-02	+	504990	506174	Membrane-bound lytic murein transglycosylase C (EC 3.2.1.n1)
Core gene family 421	ORF478	Chr I	V_cincinnatiensis_2409-02	-	509396	510265	DnaJ-like protein DjlA
Core gene family 422	ORF479	Chr I	V_cincinnatiensis_2409-02	+	510413	512764	LPS-assembly protein LptD @ Organic solvent tolerance protein precursor
Core gene family 423	ORF480	Chr I	V_cincinnatiensis_2409-02	+	512811	514106	Periplasmic chaperone and peptidyl-prolyl cis-trans isomerase of outer membrane proteins SurA (EC 5.2.1.8)
Core gene family 424	ORF481	Chr I	V_cincinnatiensis_2409-02	+	514096	515088	4-hydroxythreonine-4-phosphate dehydrogenase (EC 1.1.1.262)
Core gene family 425	ORF482	Chr I	V_cincinnatiensis_2409-02	+	515101	515907	SSU rRNA (adenine(1518)-N(6)/adenine(1519)-N(6))-dimethyltransferase (EC 2.1.1.182)
Core gene family 426	ORF483	Chr I	V_cincinnatiensis_2409-02	+	515972	516352	ApaG protein
Core gene family 427	ORF484	Chr I	V_cincinnatiensis_2409-02	+	516473	517177	Bis(5'-nucleosyl)-tetraphosphatase, symmetrical (EC 3.6.1.41)
Core gene family 428	ORF485	Chr I	V_cincinnatiensis_2409-02	-	517244	517741	Dihydrofolate reductase (EC 1.5.1.3)
Core gene family 429	ORF486	Chr I	V_cincinnatiensis_2409-02	-	517782	518216	FIG001826: putative inner membrane protein
Core gene family 430	ORF487	Chr I	V_cincinnatiensis_2409-02	-	518258	519019	FIG023911: putative membrane protein
Core gene family 431	ORF488	Chr I	V_cincinnatiensis_2409-02	-	519170	520342	GTP-binding protein Obg
Core gene family 432	ORF489	Chr I	V_cincinnatiensis_2409-02	-	520557	520814	LSU ribosomal protein L27p
Core gene family 433	ORF490	Chr I	V_cincinnatiensis_2409-02	-	520835	521146	LSU ribosomal protein L21p
Core gene family 434	ORF491	Chr I	V_cincinnatiensis_2409-02	+	521418	522389	Octaprenyl diphosphate synthase (EC 2.5.1.90)
Core gene family 435	ORF492	Chr I	V_cincinnatiensis_2409-02	-	522472	523404	Malate dehydrogenase (EC 1.1.1.37)
Core gene family 436	ORF493	Chr I	V_cincinnatiensis_2409-02	+	523740	524201	Arginine pathway regulatory protein ArgR, repressor of arg regulon
Core gene family 437	ORF494	Chr I	V_cincinnatiensis_2409-02	+	524537	525505	TRAP transporter solute receptor, TAXI family precursor
Core gene family 438	ORF495	Chr I	V_cincinnatiensis_2409-02	+	525912	528491	TRAP-type uncharacterized transport system, fused permease component
Core gene family 439	ORF496	Chr I	V_cincinnatiensis_2409-02	+	528581	529018	Universal stress protein family 3
Core gene family 440	ORF497	Chr I	V_cincinnatiensis_2409-02	+	529147	529554	Uncharacterized membrane protein SO_4740 / Uncharacterized membrane protein SO_4740
Core gene family 441	ORF498	Chr I	V_cincinnatiensis_2409-02	-	529565	530365	Beta-galactosidase/beta-glucuronidase
Core gene family 442	ORF499	Chr I	V_cincinnatiensis_2409-02	-	530463	530879	Ribonuclease E inhibitor RraB
Core gene family 443	ORF500	Chr I	V_cincinnatiensis_2409-02	-	531024	532469	TldD protein, part of TldE/TldD proteolytic complex
Core gene family 444	ORF501	Chr I	V_cincinnatiensis_2409-02	-	532466	533299	FIG003879: Uncharacterized subgroup of the nitrilase superfamily
Core gene family 445	ORF502	Chr I	V_cincinnatiensis_2409-02	-	533318	537184	FIG005080: Possible exported protein
Core gene family 446	ORF503	Chr I	V_cincinnatiensis_2409-02	-	537197	538666	Ribonuclease G
Core gene family 447	ORF504	Chr I	V_cincinnatiensis_2409-02	-	538689	539255	Septum formation protein Maf
Core gene family 448	ORF505	Chr I	V_cincinnatiensis_2409-02	-	539252	539740	Rod shape-determining protein MreD
Core gene family 449	ORF506	Chr I	V_cincinnatiensis_2409-02	-	539727	540617	Rod shape-determining protein MreC
Core gene family 450	ORF507	Chr I	V_cincinnatiensis_2409-02	-	540670	541713	Rod shape-determining protein MreB
Core gene family 451	ORF508	Chr I	V_cincinnatiensis_2409-02	-	541925	545506	hypothetical protein
Core gene family 452	ORF509	Chr I	V_cincinnatiensis_2409-02	-	545510	545944	MSHA biogenesis protein MshP
Core gene family 453	ORF510	Chr I	V_cincinnatiensis_2409-02	-	545934	546638	hypothetical protein
Core gene family 454	ORF511	Chr I	V_cincinnatiensis_2409-02	-	546638	547195	MSHA pilin protein MshD
Core gene family 455	ORF512	Chr I	V_cincinnatiensis_2409-02	-	547195	547698	MSHA pilin protein MshC
Core gene family 456	ORF513	Chr I	V_cincinnatiensis_2409-02	-	547893	548378	MSHA pilin protein MshA
Core gene family 457	ORF514	Chr I	V_cincinnatiensis_2409-02	-	548446	548982	MSHA pilin protein MshB
Core gene family 458	ORF515	Chr I	V_cincinnatiensis_2409-02	-	549042	549500	hypothetical protein
Core gene family 459	ORF516	Chr I	V_cincinnatiensis_2409-02	-	549509	550729	MSHA biogenesis protein MshG
Core gene family 460	ORF517	Chr I	V_cincinnatiensis_2409-02	-	550745	552469	MSHA biogenesis protein MshE
Core gene family 461	ORF518	Chr I	V_cincinnatiensis_2409-02	-	552459	553511	MSHA biogenesis protein MshN
Core gene family 462	ORF519	Chr I	V_cincinnatiensis_2409-02	-	553508	554353	MSHA biogenesis protein MshM
Core gene family 463	ORF520	Chr I	V_cincinnatiensis_2409-02	-	554375	556000	MSHA biogenesis protein MshL
Core gene family 464	ORF521	Chr I	V_cincinnatiensis_2409-02	-	556013	556321	MSHA biogenesis protein MshK
Core gene family 465	ORF522	Chr I	V_cincinnatiensis_2409-02	-	556314	556967	MSHA biogenesis protein MshJ
Core gene family 466	ORF523	Chr I	V_cincinnatiensis_2409-02	-	556967	558412	MSHA biogenesis protein MshI
Core gene family 467	ORF524	Chr I	V_cincinnatiensis_2409-02	-	558419	560413	MSHA biogenesis protein MshH
Core gene family 468	ORF525	Chr I	V_cincinnatiensis_2409-02	-	560593	561117	Single-stranded DNA-binding protein
Core gene family 469	ORF526	Chr I	V_cincinnatiensis_2409-02	+	561404	562054	Transcriptional regulator, LuxR family
Core gene family 470	ORF527	Chr I	V_cincinnatiensis_2409-02	+	562295	563164	UTP--glucose-1-phosphate uridylyltransferase (EC 2.7.7.9)
Core gene family 471	ORF528	Chr I	V_cincinnatiensis_2409-02	+	563299	566124	Excinuclease ABC subunit A
Core gene family 472	ORF529	Chr I	V_cincinnatiensis_2409-02	+	566213	567973	Lipid A core-O-antigen ligase
Core gene family 473	ORF530	Chr I	V_cincinnatiensis_2409-02	-	568026	569147	Serine--pyruvate aminotransferase (EC 2.6.1.51) / L-alanine:glyoxylate aminotransferase (EC 2.6.1.44)
Core gene family 474	ORF531	Chr I	V_cincinnatiensis_2409-02	+	569608	570963	Aspartokinase (EC 2.7.2.4)
Core gene family 475	ORF532	Chr I	V_cincinnatiensis_2409-02	-	571023	574703	5-methyltetrahydrofolate--homocysteine methyltransferase (EC 2.1.1.13)
Core gene family 476	ORF533	Chr I	V_cincinnatiensis_2409-02	+	574884	576188	Putative Na+/H+ antiporter
Core gene family 477	ORF534	Chr I	V_cincinnatiensis_2409-02	-	582704	583447	Phosphoadenylyl-sulfate reductase [thioredoxin] (EC 1.8.4.8)
Core gene family 478	ORF535	Chr I	V_cincinnatiensis_2409-02	-	583440	585173	Sulfite reductase [NADPH] hemoprotein beta-component (EC 1.8.1.2)
Core gene family 479	ORF536	Chr I	V_cincinnatiensis_2409-02	-	585173	586993	Sulfite reductase [NADPH] flavoprotein alpha-component (EC 1.8.1.2)
Core gene family 480	ORF537	Chr I	V_cincinnatiensis_2409-02	-	587101	587349	Thymidylate kinase
Core gene family 481	ORF538	Chr I	V_cincinnatiensis_2409-02	-	587420	587629	hypothetical protein
Core gene family 482	ORF539	Chr I	V_cincinnatiensis_2409-02	-	587797	588780	tRNA-dihydrouridine(20/20a) synthase (EC 1.3.1.91)
Core gene family 483	ORF540	Chr I	V_cincinnatiensis_2409-02	+	589354	589803	Zinc uptake regulation protein Zur
Core gene family 484	ORF541	Chr I	V_cincinnatiensis_2409-02	+	589829	590290	Chemotaxis protein CheX
Core gene family 485	ORF542	Chr I	V_cincinnatiensis_2409-02	-	590371	592023	Glucose-6-phosphate isomerase (EC 5.3.1.9)
Core gene family 486	ORF544	Chr I	V_cincinnatiensis_2409-02	-	592328	593437	Alanine racemase (EC 5.1.1.1)
Core gene family 487	ORF545	Chr I	V_cincinnatiensis_2409-02	-	593427	594833	Replicative DNA helicase (DnaB) (EC 3.6.4.12)
Core gene family 488	ORF546	Chr I	V_cincinnatiensis_2409-02	+	595006	595770	Membrane protein
Core gene family 489	ORF547	Chr I	V_cincinnatiensis_2409-02	-	595850	596299	LSU ribosomal protein L9p
Core gene family 490	ORF548	Chr I	V_cincinnatiensis_2409-02	-	596333	596560	SSU ribosomal protein S18p @ SSU ribosomal protein S18p, zinc-independent
Core gene family 491	ORF549	Chr I	V_cincinnatiensis_2409-02	-	596821	597189	SSU ribosomal protein S6p
Core gene family 492	ORF550	Chr I	V_cincinnatiensis_2409-02	-	597394	597870	Bacterioferritin (EC 1.16.3.1)
Core gene family 493	ORF551	Chr I	V_cincinnatiensis_2409-02	-	597944	598129	Bacterioferritin-associated ferredoxin
Core gene family 494	ORF554	Chr I	V_cincinnatiensis_2409-02	-	601891	602361	SSU ribosomal protein S7p (S5e)
Core gene family 495	ORF555	Chr I	V_cincinnatiensis_2409-02	-	602478	602852	SSU ribosomal protein S12p (S23e)
Core gene family 496	ORF556	Chr I	V_cincinnatiensis_2409-02	-	603033	603308	hypothetical protein
Core gene family 497	ORF557	Chr I	V_cincinnatiensis_2409-02	-	603320	603676	tRNA 5-methylaminomethyl-2-thiouridine synthase subunit TusC
Core gene family 498	ORF558	Chr I	V_cincinnatiensis_2409-02	-	603673	604074	tRNA 5-methylaminomethyl-2-thiouridine synthase subunit TusD
Core gene family 499	ORF559	Chr I	V_cincinnatiensis_2409-02	-	604078	604794	YheO-like PAS domain
Core gene family 500	ORF560	Chr I	V_cincinnatiensis_2409-02	-	605010	605783	FKBP-type peptidyl-prolyl cis-trans isomerase FkpA precursor (EC 5.2.1.8)
Core gene family 501	ORF561	Chr I	V_cincinnatiensis_2409-02	+	605923	606903	FOG: WD40 repeat
Core gene family 502	ORF562	Chr I	V_cincinnatiensis_2409-02	+	606906	607133	Protein SlyX
Core gene family 503	ORF563	Chr I	V_cincinnatiensis_2409-02	-	607153	607281	Putative inner membrane protein YjeT (clustered with HflC)
Core gene family 504	ORF564	Chr I	V_cincinnatiensis_2409-02	-	607403	608383	HflC protein
Core gene family 505	ORF565	Chr I	V_cincinnatiensis_2409-02	-	608386	609579	HflK protein
Core gene family 506	ORF566	Chr I	V_cincinnatiensis_2409-02	-	609625	610914	Ribosome LSU-associated GTP-binding protein HflX
Core gene family 507	ORF567	Chr I	V_cincinnatiensis_2409-02	-	610956	611219	RNA-binding protein Hfq
Core gene family 508	ORF568	Chr I	V_cincinnatiensis_2409-02	-	611412	612344	tRNA dimethylallyltransferase (EC 2.5.1.75)
Core gene family 509	ORF569	Chr I	V_cincinnatiensis_2409-02	-	612341	614272	DNA mismatch repair protein MutL
Core gene family 510	ORF570	Chr I	V_cincinnatiensis_2409-02	-	614283	616004	N-acetylmuramoyl-L-alanine amidase (EC 3.5.1.28)
Core gene family 511	ORF571	Chr I	V_cincinnatiensis_2409-02	-	616004	616465	tRNA threonylcarbamoyladenosine biosynthesis protein TsaE
Core gene family 512	ORF572	Chr I	V_cincinnatiensis_2409-02	+	616673	617785	Epoxyqueuosine reductase (EC 1.17.99.6) QueG
Core gene family 513	ORF573	Chr I	V_cincinnatiensis_2409-02	-	619809	620354	3'-to-5' oligoribonuclease (orn)
Core gene family 514	ORF574	Chr I	V_cincinnatiensis_2409-02	-	620366	620551	hypothetical protein
Core gene family 515	ORF575	Chr I	V_cincinnatiensis_2409-02	+	620576	621556	Ribosome small subunit biogenesis RbfA-release protein RsgA
Core gene family 516	ORF576	Chr I	V_cincinnatiensis_2409-02	+	621657	622514	Phosphatidylserine decarboxylase (EC 4.1.1.65)
Core gene family 517	ORF578	Chr I	V_cincinnatiensis_2409-02	+	624240	625772	2,3-bisphosphoglycerate-independent phosphoglycerate mutase (EC 5.4.2.12)
Core gene family 518	ORF579	Chr I	V_cincinnatiensis_2409-02	+	625946	627076	Murein hydrolase activator EnvC
Core gene family 519	ORF580	Chr I	V_cincinnatiensis_2409-02	-	627077	628042	hypothetical protein
Core gene family 520	ORF581	Chr I	V_cincinnatiensis_2409-02	-	628118	628768	Transcriptional regulator, AcrR family
Core gene family 521	ORF582	Chr I	V_cincinnatiensis_2409-02	-	628904	629968	Uroporphyrinogen III decarboxylase (EC 4.1.1.37)
Core gene family 522	ORF583	Chr I	V_cincinnatiensis_2409-02	-	630219	631016	NADH pyrophosphatase (EC 3.6.1.22), decaps 5'-NAD modified RNA
Core gene family 523	ORF584	Chr I	V_cincinnatiensis_2409-02	+	631196	631684	Regulator of sigma D
Core gene family 524	ORF585	Chr I	V_cincinnatiensis_2409-02	-	631775	635977	DNA-directed RNA polymerase beta' subunit (EC 2.7.7.6)
Core gene family 525	ORF586	Chr I	V_cincinnatiensis_2409-02	-	636081	640109	DNA-directed RNA polymerase beta subunit (EC 2.7.7.6)
Core gene family 526	ORF587	Chr I	V_cincinnatiensis_2409-02	-	640351	640719	LSU ribosomal protein L7p/L12p (P1/P2)
Core gene family 527	ORF588	Chr I	V_cincinnatiensis_2409-02	-	640780	641274	LSU ribosomal protein L10p (P0)
Core gene family 528	ORF589	Chr I	V_cincinnatiensis_2409-02	-	641545	642246	LSU ribosomal protein L1p (L10Ae)
Core gene family 529	ORF590	Chr I	V_cincinnatiensis_2409-02	-	642251	642679	LSU ribosomal protein L11p (L12e)
Core gene family 530	ORF591	Chr I	V_cincinnatiensis_2409-02	-	642840	643388	Transcription antitermination protein NusG
Core gene family 531	ORF592	Chr I	V_cincinnatiensis_2409-02	-	643401	643781	Protein translocase subunit SecE
Core gene family 532	ORF594	Chr I	V_cincinnatiensis_2409-02	+	645897	646820	Pantothenate kinase (EC 2.7.1.33)
Core gene family 533	ORF595	Chr I	V_cincinnatiensis_2409-02	-	646870	647832	Biotin operon repressor / Biotin--protein ligase (EC 6.3.4.9)(EC 6.3.4.10)(EC 6.3.4.11)(EC 6.3.4.15)
Core gene family 534	ORF596	Chr I	V_cincinnatiensis_2409-02	-	647829	648875	UDP-N-acetylenolpyruvoylglucosamine reductase (EC 1.3.1.98)
Core gene family 535	ORF597	Chr I	V_cincinnatiensis_2409-02	+	648941	649375	Predicted acyltransferase
Core gene family 536	ORF598	Chr I	V_cincinnatiensis_2409-02	+	649465	650805	CDP-diacylglycerol--serine O-phosphatidyltransferase (EC 2.7.8.8)
Core gene family 537	ORF602	Chr I	V_cincinnatiensis_2409-02	-	663698	664411	NAD(P)H-flavin reductase (EC 1.5.1.41) (EC 1.16.1.3)
Core gene family 538	ORF603	Chr I	V_cincinnatiensis_2409-02	-	664571	666424	3-polyprenyl-4-hydroxybenzoate carboxy-lyase (EC 4.1.1.98)
Core gene family 539	ORF604	Chr I	V_cincinnatiensis_2409-02	-	666555	667784	Transcription termination factor Rho
Core gene family 540	ORF605	Chr I	V_cincinnatiensis_2409-02	-	668005	668331	Thioredoxin
Core gene family 541	ORF606	Chr I	V_cincinnatiensis_2409-02	+	668444	669745	ATP-dependent RNA helicase RhlB (EC 3.6.4.13)
Core gene family 542	ORF607	Chr I	V_cincinnatiensis_2409-02	+	669753	671246	Guanosine-5'-triphosphate,3'-diphosphate pyrophosphatase (EC 3.6.1.40) @ Exopolyphosphatase (EC 3.6.1.11)
Core gene family 543	ORF608	Chr I	V_cincinnatiensis_2409-02	-	671277	674714	Two-component system sensor histidine kinase
Core gene family 544	ORF609	Chr I	V_cincinnatiensis_2409-02	-	674813	676003	Probable 3-phenylpropionic acid transporter
Core gene family 545	ORF610	Chr I	V_cincinnatiensis_2409-02	+	676221	678044	Predicted signal-transduction protein containing cAMP-binding and CBS domains
Core gene family 546	ORF611	Chr I	V_cincinnatiensis_2409-02	+	678051	678689	3'-5' exonuclease domain similar to epsilon subunit of DNA polymerase III, PA3232-type
Core gene family 547	ORF612	Chr I	V_cincinnatiensis_2409-02	+	678888	680834	Acetyl-CoA synthetase (EC 6.2.1.1)
Core gene family 548	ORF613	Chr I	V_cincinnatiensis_2409-02	+	681099	681548	3-dehydroquinate dehydratase II (EC 4.2.1.10)
Core gene family 549	ORF614	Chr I	V_cincinnatiensis_2409-02	+	681612	682061	Biotin carboxyl carrier protein of acetyl-CoA carboxylase
Core gene family 550	ORF615	Chr I	V_cincinnatiensis_2409-02	+	682077	683420	Biotin carboxylase of acetyl-CoA carboxylase (EC 6.3.4.14)
Core gene family 551	ORF616	Chr I	V_cincinnatiensis_2409-02	+	683592	684479	Ribosomal protein L11 methyltransferase
Core gene family 552	ORF617	Chr I	V_cincinnatiensis_2409-02	+	684667	685587	tRNA-dihydrouridine synthase DusB
Core gene family 553	ORF618	Chr I	V_cincinnatiensis_2409-02	+	685611	685907	DNA-binding protein Fis
Core gene family 554	ORF619	Chr I	V_cincinnatiensis_2409-02	+	686148	687788	Methyl-accepting chemotaxis sensor/transducer protein
Core gene family 555	ORF620	Chr I	V_cincinnatiensis_2409-02	-	688060	690195	Lysine decarboxylase, inducible (EC 4.1.1.18)
Core gene family 556	ORF621	Chr I	V_cincinnatiensis_2409-02	-	690316	691656	Lysine/cadaverine antiporter membrane protein CadB
Core gene family 557	ORF622	Chr I	V_cincinnatiensis_2409-02	-	692142	693707	Transcriptional activator of cad operon
Core gene family 558	ORF623	Chr I	V_cincinnatiensis_2409-02	-	693862	694260	Transcriptional regulator ZntR, MerR family
Core gene family 559	ORF624	Chr I	V_cincinnatiensis_2409-02	+	694557	696149	IMP cyclohydrolase (EC 3.5.4.10) / Phosphoribosylaminoimidazolecarboxamide formyltransferase (EC 2.1.2.3)
Core gene family 560	ORF625	Chr I	V_cincinnatiensis_2409-02	+	696307	697599	Phosphoribosylamine--glycine ligase (EC 6.3.4.13)
Core gene family 561	ORF626	Chr I	V_cincinnatiensis_2409-02	-	697679	698371	Peptidyl-prolyl cis-trans isomerase (EC 5.2.1.8)
Core gene family 562	ORF627	Chr I	V_cincinnatiensis_2409-02	-	698412	698684	DNA-binding protein HU-alpha
Core gene family 563	ORF628	Chr I	V_cincinnatiensis_2409-02	+	699045	700109	CBS-domain-containing protein
Core gene family 564	ORF629	Chr I	V_cincinnatiensis_2409-02	-	700207	701448	Miniconductance mechanosensitive channel YbdG
Core gene family 565	ORF630	Chr I	V_cincinnatiensis_2409-02	-	701464	702054	Uncharacterized protein YjaG
Core gene family 566	ORF631	Chr I	V_cincinnatiensis_2409-02	+	702182	702754	Hypothetical protein VC0266 (sugar utilization related?)
Core gene family 567	ORF632	Chr I	V_cincinnatiensis_2409-02	-	702805	704643	5'-nucleotidase (EC 3.1.3.5)
Core gene family 568	ORF633	Chr I	V_cincinnatiensis_2409-02	-	704843	705916	hypothetical protein
Core gene family 569	ORF634	Chr I	V_cincinnatiensis_2409-02	-	705969	708188	hypothetical protein
Core gene family 570	ORF635	Chr I	V_cincinnatiensis_2409-02	-	708459	709463	UDP-glucuronate 5'-epimerase (EC 5.1.3.12)
Core gene family 571	ORF636	Chr I	V_cincinnatiensis_2409-02	-	709646	711001	Metallo-beta-lactamase family protein, RNA-specific
Core gene family 572	ORF637	Chr I	V_cincinnatiensis_2409-02	-	711217	713178	Nucleoside-diphosphate sugar epimerase/dehydratase
Core gene family 573	ORF638	Chr I	V_cincinnatiensis_2409-02	-	713199	713753	Lipid carrier : UDP-N-acetylgalactosaminyltransferase (EC 2.4.1.-)
Core gene family 574	ORF660	Chr I	V_cincinnatiensis_2409-02	-	734944	735939	OtnB protein
Core gene family 575	ORF662	Chr I	V_cincinnatiensis_2409-02	-	736598	739165	Capsule polysaccharide export protein
Core gene family 576	ORF663	Chr I	V_cincinnatiensis_2409-02	-	739225	739728	hypothetical protein
Core gene family 577	ORF664	Chr I	V_cincinnatiensis_2409-02	+	740146	740409	hypothetical protein
Core gene family 578	ORF665	Chr I	V_cincinnatiensis_2409-02	+	740566	741243	Uncharacterized lipoprotein YmcC precursor
Core gene family 579	ORF666	Chr I	V_cincinnatiensis_2409-02	+	741247	742047	hypothetical protein
Core gene family 580	ORF667	Chr I	V_cincinnatiensis_2409-02	+	742050	744206	Uncharacterized lipoprotein YjbH
Core gene family 581	ORF668	Chr I	V_cincinnatiensis_2409-02	+	744425	745957	hypothetical protein
Core gene family 582	ORF669	Chr I	V_cincinnatiensis_2409-02	+	746079	747020	ADP-L-glycero-D-manno-heptose-6-epimerase (EC 5.1.3.20)
Core gene family 583	ORF670	Chr I	V_cincinnatiensis_2409-02	+	747042	748208	UDP-glucose 6-dehydrogenase (EC 1.1.1.22)
Core gene family 584	ORF671	Chr I	V_cincinnatiensis_2409-02	+	748412	749374	Lipid A biosynthesis myristoyltransferase (EC 2.3.1.243)
Core gene family 585	ORF672	Chr I	V_cincinnatiensis_2409-02	+	749379	750548	hypothetical protein
Core gene family 586	ORF677	Chr I	V_cincinnatiensis_2409-02	+	754862	755932	ADP-heptose--lipooligosaccharide heptosyltransferase II
Core gene family 587	ORF678	Chr I	V_cincinnatiensis_2409-02	+	755926	757200	3-deoxy-D-manno-octulosonic acid transferase (EC 2.4.99.12)(EC 2.4.99.13)
Core gene family 588	ORF679	Chr I	V_cincinnatiensis_2409-02	-	757197	757901	3-deoxy-D-manno-octulosonic acid kinase (EC 2.7.1.166)
Core gene family 589	ORF680	Chr I	V_cincinnatiensis_2409-02	-	757922	758308	Diacylglycerol kinase (EC 2.7.1.107)
Core gene family 590	ORF681	Chr I	V_cincinnatiensis_2409-02	+	758411	759457	Lipopolysaccharide core heptosyltransferase I
Core gene family 591	ORF682	Chr I	V_cincinnatiensis_2409-02	+	759454	760245	Lipopolysaccharide biosynthesis glycosyltransferase
Core gene family 592	ORF683	Chr I	V_cincinnatiensis_2409-02	+	760242	761291	Glycosyltransferase
Core gene family 593	ORF684	Chr I	V_cincinnatiensis_2409-02	+	761341	762429	Poly(glycerol-phosphate) alpha-glucosyltransferase (EC 2.4.1.52)
Core gene family 594	ORF685	Chr I	V_cincinnatiensis_2409-02	+	762458	762952	Phosphopantetheine adenylyltransferase (EC 2.7.7.3)
Core gene family 595	ORF686	Chr I	V_cincinnatiensis_2409-02	-	763000	764997	Phosphoglycerol transferase-like protein
Core gene family 596	ORF687	Chr I	V_cincinnatiensis_2409-02	-	765086	765895	Formamidopyrimidine-DNA glycosylase (EC 3.2.2.23)
Core gene family 597	ORF688	Chr I	V_cincinnatiensis_2409-02	-	765940	766416	FIG01200266: hypothetical protein
Core gene family 598	ORF689	Chr I	V_cincinnatiensis_2409-02	-	766496	766654	hypothetical protein
Core gene family 599	ORF690	Chr I	V_cincinnatiensis_2409-02	-	766655	766822	LSU ribosomal protein L33p @ LSU ribosomal protein L33p, zinc-independent
Core gene family 600	ORF691	Chr I	V_cincinnatiensis_2409-02	-	766836	767072	LSU ribosomal protein L28p @ LSU ribosomal protein L28p, zinc-independent
Core gene family 601	ORF693	Chr I	V_cincinnatiensis_2409-02	-	767439	768113	UPF0758 family protein
Core gene family 602	ORF694	Chr I	V_cincinnatiensis_2409-02	-	768268	769947	Methyl-accepting chemotaxis sensor/transducer protein
Core gene family 603	ORF695	Chr I	V_cincinnatiensis_2409-02	+	770181	771380	Phosphopantothenoylcysteine decarboxylase (EC 4.1.1.36) / Phosphopantothenoylcysteine synthetase (EC 6.3.2.5)
Core gene family 604	ORF696	Chr I	V_cincinnatiensis_2409-02	+	771493	772083	Transcriptional regulator SlmA, TetR family
Core gene family 605	ORF697	Chr I	V_cincinnatiensis_2409-02	+	772089	773036	Lipid A biosynthesis lauroyl acyltransferase (EC 2.3.1.241)
Core gene family 606	ORF698	Chr I	V_cincinnatiensis_2409-02	-	773089	773736	Orotate phosphoribosyltransferase (EC 2.4.2.10)
Core gene family 607	ORF699	Chr I	V_cincinnatiensis_2409-02	-	773835	774551	Ribonuclease PH (EC 2.7.7.56)
Core gene family 608	ORF700	Chr I	V_cincinnatiensis_2409-02	+	774713	775579	UPF0701 protein YicC
Core gene family 609	ORF717	Chr I	V_cincinnatiensis_2409-02	-	790173	791354	hypothetical protein
Core gene family 610	ORF718	Chr I	V_cincinnatiensis_2409-02	+	791642	792964	Prolidase (EC 3.4.13.9)
Core gene family 611	ORF719	Chr I	V_cincinnatiensis_2409-02	+	793091	793579	putative membrane protein
Core gene family 612	ORF720	Chr I	V_cincinnatiensis_2409-02	-	793624	794532	N-acetylmuramic acid 6-phosphate etherase (EC 4.2.1.126)
Core gene family 613	ORF721	Chr I	V_cincinnatiensis_2409-02	-	794624	796591	Ferrichrome transport system permease protein FhuB
Core gene family 614	ORF722	Chr I	V_cincinnatiensis_2409-02	-	796588	797514	Ferrichrome-binding periplasmic protein precursor (TC 3.A.1.14.3)
Core gene family 615	ORF723	Chr I	V_cincinnatiensis_2409-02	-	797505	798290	Ferrichrome transport ATP-binding protein FhuC
Core gene family 616	ORF724	Chr I	V_cincinnatiensis_2409-02	-	798393	800492	Ferrichrome-iron receptor
Core gene family 617	ORF726	Chr I	V_cincinnatiensis_2409-02	-	802538	802843	Aminopeptidase N
Core gene family 618	ORF727	Chr I	V_cincinnatiensis_2409-02	-	802836	804671	ATP-dependent DNA helicase RecQ
Core gene family 619	ORF728	Chr I	V_cincinnatiensis_2409-02	+	804847	805749	Uncharacterized inner membrane protein RarD
Core gene family 620	ORF729	Chr I	V_cincinnatiensis_2409-02	+	805828	806622	Transcriptional regulator, AraC family
Core gene family 621	ORF730	Chr I	V_cincinnatiensis_2409-02	+	806841	807353	L-lysine permease
Core gene family 622	ORF731	Chr I	V_cincinnatiensis_2409-02	-	808092	810266	ATP-dependent DNA helicase UvrD/PcrA (EC 3.6.4.12)
Core gene family 623	ORF732	Chr I	V_cincinnatiensis_2409-02	-	810385	812427	Oligopeptidase A (EC 3.4.24.70)
Core gene family 624	ORF733	Chr I	V_cincinnatiensis_2409-02	+	812584	813423	23S rRNA (adenine(2030)-N(6))-methyltransferase (EC 2.1.1.266)
Core gene family 625	ORF734	Chr I	V_cincinnatiensis_2409-02	+	813474	814832	Glutathione reductase (EC 1.8.1.7)
Core gene family 626	ORF743	Chr I	V_cincinnatiensis_2409-02	-	830469	831371	hypothetical protein
Core gene family 627	ORF744	Chr I	V_cincinnatiensis_2409-02	-	831497	832435	Dipeptide ABC transporter, permease protein DppC (TC 3.A.1.5.2)
Core gene family 628	ORF745	Chr I	V_cincinnatiensis_2409-02	-	832438	833415	ABC transporter, permease protein 1 (cluster 5, nickel/peptides/opines)
Core gene family 629	ORF746	Chr I	V_cincinnatiensis_2409-02	-	833641	835194	ABC transporter, substrate-binding protein (cluster 5, nickel/peptides/opines)
Core gene family 630	ORF747	Chr I	V_cincinnatiensis_2409-02	-	835288	837003	Dipeptide ABC transporter, ATP-binding protein DppD (TC 3.A.1.5.2)
Core gene family 631	ORF748	Chr I	V_cincinnatiensis_2409-02	+	838734	839135	Cytochrome c5
Core gene family 632	ORF749	Chr I	V_cincinnatiensis_2409-02	-	839190	841241	ATP-dependent DNA helicase Rep
Core gene family 633	ORF750	Chr I	V_cincinnatiensis_2409-02	+	841673	842758	CzcABC family efflux RND transporter, membrane fusion protein
Core gene family 634	ORF753	Chr I	V_cincinnatiensis_2409-02	+	846015	846266	Uncharacterized protein YqiC
Core gene family 635	ORF754	Chr I	V_cincinnatiensis_2409-02	-	846397	847881	Ketol-acid reductoisomerase (NADP(+)) (EC 1.1.1.86)
Core gene family 636	ORF755	Chr I	V_cincinnatiensis_2409-02	+	848016	848909	Transcriptional regulator IlvY, LysR family
Core gene family 637	ORF756	Chr I	V_cincinnatiensis_2409-02	+	848983	849255	Mobile element protein
Core gene family 638	ORF757	Chr I	V_cincinnatiensis_2409-02	-	855195	855350	hypothetical protein
Core gene family 639	ORF758	Chr I	V_cincinnatiensis_2409-02	+	855408	855956	Protein YrdA
Core gene family 640	ORF759	Chr I	V_cincinnatiensis_2409-02	-	855949	856215	FIG01199611: hypothetical protein
Core gene family 641	ORF760	Chr I	V_cincinnatiensis_2409-02	-	856212	856625	Shikimate 5-dehydrogenase I alpha (EC 1.1.1.25)
Core gene family 642	ORF762	Chr I	V_cincinnatiensis_2409-02	-	857106	858020	Coproporphyrinogen III oxidase, aerobic (EC 1.3.3.3)
Core gene family 643	ORF763	Chr I	V_cincinnatiensis_2409-02	-	858043	858600	Threonylcarbamoyl-AMP synthase (EC 2.7.7.87)
Core gene family 644	ORF764	Chr I	V_cincinnatiensis_2409-02	+	858798	859283	N5-carboxyaminoimidazole ribonucleotide mutase (EC 5.4.99.18)
Core gene family 645	ORF765	Chr I	V_cincinnatiensis_2409-02	+	859287	860414	N5-carboxyaminoimidazole ribonucleotide synthase (EC 6.3.4.18)
Core gene family 646	ORF766	Chr I	V_cincinnatiensis_2409-02	-	860479	861048	Uncharacterized protein YrdD
Core gene family 647	ORF767	Chr I	V_cincinnatiensis_2409-02	-	861054	861527	Protein of unknown function Smg
Core gene family 648	ORF768	Chr I	V_cincinnatiensis_2409-02	-	861524	862648	Rossmann fold nucleotide-binding protein Smf possibly involved in DNA uptake
Core gene family 649	ORF769	Chr I	V_cincinnatiensis_2409-02	-	862667	863776	Uncharacterized protein with LysM domain, COG1652
Core gene family 650	ORF770	Chr I	V_cincinnatiensis_2409-02	+	863853	864428	Peptide deformylase (EC 3.5.1.88)
Core gene family 651	ORF771	Chr I	V_cincinnatiensis_2409-02	+	864448	865395	Methionyl-tRNA formyltransferase (EC 2.1.2.9)
Core gene family 652	ORF772	Chr I	V_cincinnatiensis_2409-02	+	865452	866735	16S rRNA (cytosine(967)-C(5))-methyltransferase (EC 2.1.1.176)
Core gene family 653	ORF773	Chr I	V_cincinnatiensis_2409-02	+	866799	868175	Trk potassium uptake system protein TrkA
Core gene family 654	ORF774	Chr I	V_cincinnatiensis_2409-02	+	868188	869633	Trk potassium uptake system protein TrkH
Core gene family 655	ORF775	Chr I	V_cincinnatiensis_2409-02	+	869642	870184	hypothetical protein
Core gene family 656	ORF776	Chr I	V_cincinnatiensis_2409-02	-	870186	870842	FIG01964566: Predicted membrane protein, hemolysin III homolog
Core gene family 657	ORF777	Chr I	V_cincinnatiensis_2409-02	-	870915	871706	Transcriptional regulator
Core gene family 658	ORF778	Chr I	V_cincinnatiensis_2409-02	+	872003	872170	hypothetical protein
Core gene family 659	ORF779	Chr I	V_cincinnatiensis_2409-02	+	872355	872621	Protein YihD
Core gene family 660	ORF780	Chr I	V_cincinnatiensis_2409-02	+	872837	874234	Type cbb3 cytochrome oxidase biogenesis protein CcoG, involved in Cu oxidation
Core gene family 661	ORF781	Chr I	V_cincinnatiensis_2409-02	+	874247	875269	YihE protein, a ser/thr kinase implicated in LPS synthesis and Cpx signalling
Core gene family 662	ORF782	Chr I	V_cincinnatiensis_2409-02	+	875300	875899	Periplasmic thiol:disulfide interchange protein DsbA
Core gene family 663	ORF783	Chr I	V_cincinnatiensis_2409-02	-	876039	877565	AAA+ ATPase superfamily protein YifB/ComM, associated with DNA recombination
Core gene family 664	ORF784	Chr I	V_cincinnatiensis_2409-02	+	878045	879691	Acetolactate synthase large subunit (EC 2.2.1.6)
Core gene family 665	ORF785	Chr I	V_cincinnatiensis_2409-02	+	879702	879986	Acetolactate synthase small subunit (EC 2.2.1.6)
Core gene family 666	ORF786	Chr I	V_cincinnatiensis_2409-02	+	879998	880936	Branched-chain amino acid aminotransferase (EC 2.6.1.42)
Core gene family 667	ORF787	Chr I	V_cincinnatiensis_2409-02	+	880951	882792	Dihydroxy-acid dehydratase (EC 4.2.1.9)
Core gene family 668	ORF788	Chr I	V_cincinnatiensis_2409-02	+	882798	884327	Threonine dehydratase biosynthetic (EC 4.3.1.19)
Core gene family 669	ORF789	Chr I	V_cincinnatiensis_2409-02	+	884477	885457	Acryloyl-CoA reductase AcuI/YhdH (EC 1.3.1.84)
Core gene family 670	ORF790	Chr I	V_cincinnatiensis_2409-02	+	885702	885950	tRNA 5-methylaminomethyl-2-thiouridine synthesis sulfur carrier protein TusA
Core gene family 671	ORF791	Chr I	V_cincinnatiensis_2409-02	-	885983	886243	NADH dehydrogenase subunit II-related protein
Core gene family 672	ORF792	Chr I	V_cincinnatiensis_2409-02	-	886357	886911	Putative transmembrane protein
Core gene family 673	ORF794	Chr I	V_cincinnatiensis_2409-02	+	887327	888244	Glycyl-tRNA synthetase alpha chain (EC 6.1.1.14)
Core gene family 674	ORF795	Chr I	V_cincinnatiensis_2409-02	+	888246	890312	Glycyl-tRNA synthetase beta chain (EC 6.1.1.14)
Core gene family 675	ORF797	Chr I	V_cincinnatiensis_2409-02	+	891363	891512	Mobile element protein
Core gene family 676	ORF800	Chr I	V_cincinnatiensis_2409-02	-	903543	904055	Protoporphyrinogen IX oxidase, oxygen-independent, HemG
Core gene family 677	ORF801	Chr I	V_cincinnatiensis_2409-02	-	904078	905535	Trk potassium uptake system protein TrkH
Core gene family 678	ORF802	Chr I	V_cincinnatiensis_2409-02	-	905567	906190	FIG000605: protein co-occurring with transport systems (COG1739)
Core gene family 679	ORF803	Chr I	V_cincinnatiensis_2409-02	+	906409	908580	Enoyl-CoA hydratase (EC 4.2.1.17) / Delta(3)-cis-delta(2)-trans-enoyl-CoA isomerase (EC 5.3.3.8) / 3-hydroxyacyl-CoA dehydrogenase (EC 1.1.1.35) / 3-hydroxybutyryl-CoA epimerase (EC 5.1.2.3)
Core gene family 680	ORF804	Chr I	V_cincinnatiensis_2409-02	+	908610	909773	3-ketoacyl-CoA thiolase (EC 2.3.1.16)
Core gene family 681	ORF805	Chr I	V_cincinnatiensis_2409-02	-	909821	910726	LysR-family transcriptional regulator YdhB
Core gene family 682	ORF806	Chr I	V_cincinnatiensis_2409-02	+	910882	912084	Multidrug resistance transporter, Bcr/CflA family
Core gene family 683	ORF807	Chr I	V_cincinnatiensis_2409-02	-	912158	913516	N-acetylglucosamine-1-phosphate uridyltransferase (EC 2.7.7.23) / Glucosamine-1-phosphate N-acetyltransferase (EC 2.3.1.157)
Core gene family 684	ORF808	Chr I	V_cincinnatiensis_2409-02	-	913659	914084	ATP synthase epsilon chain (EC 3.6.3.14)
Core gene family 685	ORF809	Chr I	V_cincinnatiensis_2409-02	-	914109	915512	ATP synthase beta chain (EC 3.6.3.14)
Core gene family 686	ORF810	Chr I	V_cincinnatiensis_2409-02	-	915544	916407	ATP synthase gamma chain (EC 3.6.3.14)
Core gene family 687	ORF811	Chr I	V_cincinnatiensis_2409-02	-	916442	917983	ATP synthase alpha chain (EC 3.6.3.14)
Core gene family 688	ORF812	Chr I	V_cincinnatiensis_2409-02	-	918001	918531	ATP synthase delta chain (EC 3.6.3.14)
Core gene family 689	ORF813	Chr I	V_cincinnatiensis_2409-02	-	918546	919016	ATP synthase F0 sector subunit b (EC 3.6.3.14)
Core gene family 690	ORF814	Chr I	V_cincinnatiensis_2409-02	-	919081	919296	ATP synthase F0 sector subunit c (EC 3.6.3.14)
Core gene family 691	ORF815	Chr I	V_cincinnatiensis_2409-02	-	919339	920163	ATP synthase F0 sector subunit a (EC 3.6.3.14)
Core gene family 692	ORF816	Chr I	V_cincinnatiensis_2409-02	-	920156	920464	hypothetical protein
Core gene family 693	ORF817	Chr I	V_cincinnatiensis_2409-02	-	920719	921615	Chromosome (plasmid) partitioning protein ParB
Core gene family 694	ORF818	Chr I	V_cincinnatiensis_2409-02	-	921640	922413	Chromosome (plasmid) partitioning protein ParA
Core gene family 695	ORF819	Chr I	V_cincinnatiensis_2409-02	-	922428	923060	16S rRNA (guanine(527)-N(7))-methyltransferase (EC 2.1.1.170)
Core gene family 696	ORF820	Chr I	V_cincinnatiensis_2409-02	-	923060	924955	tRNA-5-carboxymethylaminomethyl-2-thiouridine(34) synthesis protein MnmG
Core gene family 697	ORF821	Chr I	V_cincinnatiensis_2409-02	-	925385	925822	Flavoprotein MioC
Core gene family 698	ORF822	Chr I	V_cincinnatiensis_2409-02	-	925833	927194	tRNA-5-carboxymethylaminomethyl-2-thiouridine(34) synthesis protein MnmE
Core gene family 699	ORF823	Chr I	V_cincinnatiensis_2409-02	-	927289	928911	Inner membrane protein translocase and chaperone YidC, long form
Core gene family 700	ORF825	Chr I	V_cincinnatiensis_2409-02	-	929138	929494	Ribonuclease P protein component (EC 3.1.26.5)
Core gene family 701	ORF826	Chr I	V_cincinnatiensis_2409-02	-	929508	929645	LSU ribosomal protein L34p
Core gene family 702	ORF827	Chr I	V_cincinnatiensis_2409-02	+	930229	931632	Chromosomal replication initiator protein DnaA
Core gene family 703	ORF828	Chr I	V_cincinnatiensis_2409-02	+	931709	932809	DNA polymerase III beta subunit (EC 2.7.7.7)
Core gene family 704	ORF829	Chr I	V_cincinnatiensis_2409-02	+	932829	933908	DNA recombination and repair protein RecF
Core gene family 705	ORF830	Chr I	V_cincinnatiensis_2409-02	+	933927	936344	DNA gyrase subunit B (EC 5.99.1.3)
Core gene family 706	ORF831	Chr I	V_cincinnatiensis_2409-02	+	936682	937107	FIG01201419: hypothetical protein
Core gene family 707	ORF832	Chr I	V_cincinnatiensis_2409-02	+	937125	937238	hypothetical protein
Core gene family 708	ORF833	Chr I	V_cincinnatiensis_2409-02	+	937521	937958	16 kDa heat shock protein A
Core gene family 709	ORF834	Chr I	V_cincinnatiensis_2409-02	-	938022	939272	Valine--pyruvate aminotransferase (EC 2.6.1.66)
Core gene family 710	ORF835	Chr I	V_cincinnatiensis_2409-02	-	939316	939459	hypothetical protein
Core gene family 711	ORF836	Chr I	V_cincinnatiensis_2409-02	-	939495	941585	Periplasmic alpha-amylase (EC 3.2.1.1)
Core gene family 712	ORF837	Chr I	V_cincinnatiensis_2409-02	+	941999	942691	Iron-sulfur cluster assembly scaffold protein IscU/NifU-like
Core gene family 713	ORF838	Chr I	V_cincinnatiensis_2409-02	+	942737	943732	no significant homology.
Core gene family 714	ORF839	Chr I	V_cincinnatiensis_2409-02	+	944095	945378	EriC-type fluoride/proton exchange protein
Core gene family 715	ORF840	Chr I	V_cincinnatiensis_2409-02	+	945636	947570	Phosphomethylpyrimidine synthase ThiC (EC 4.1.99.17)
Core gene family 716	ORF841	Chr I	V_cincinnatiensis_2409-02	+	947575	948825	Uncharacterized domain 1 associated with ThiE / Thiamin-phosphate pyrophosphorylase (EC 2.5.1.3)
Core gene family 717	ORF842	Chr I	V_cincinnatiensis_2409-02	+	948812	949606	Molybdopterin-synthase adenylyltransferase (EC 2.7.7.80)
Core gene family 718	ORF843	Chr I	V_cincinnatiensis_2409-02	+	949603	949809	Sulfur carrier protein ThiS
Core gene family 719	ORF844	Chr I	V_cincinnatiensis_2409-02	+	949815	950582	Thiazole synthase (EC 2.8.1.10)
Core gene family 720	ORF845	Chr I	V_cincinnatiensis_2409-02	+	950579	951751	2-iminoacetate synthase (ThiH) (EC 4.1.99.19)
Core gene family 721	ORF846	Chr I	V_cincinnatiensis_2409-02	-	951940	953730	Xaa-Pro aminopeptidase (EC 3.4.11.9)
Core gene family 722	ORF847	Chr I	V_cincinnatiensis_2409-02	-	953867	954808	LysR-family transcriptional regulator VC0068
Core gene family 723	ORF848	Chr I	V_cincinnatiensis_2409-02	+	954926	956119	Multidrug resistance transporter, Bcr/CflA family
Core gene family 724	ORF849	Chr I	V_cincinnatiensis_2409-02	+	956223	956504	FIG01199646: hypothetical protein
Core gene family 725	ORF850	Chr I	V_cincinnatiensis_2409-02	-	956561	957025	Transcriptional regulator AsnC
Core gene family 726	ORF851	Chr I	V_cincinnatiensis_2409-02	+	957237	958013	16S rRNA (guanine(1516)-N(2))-methyltransferase (EC 2.1.1.242)
Core gene family 727	ORF852	Chr I	V_cincinnatiensis_2409-02	+	958168	958512	hypothetical protein
Core gene family 728	ORF853	Chr I	V_cincinnatiensis_2409-02	-	958524	959417	Putative acetate efflux pump, MadN
Core gene family 729	ORF854	Chr I	V_cincinnatiensis_2409-02	-	959473	959898	Universal stress protein A
Core gene family 730	ORF855	Chr I	V_cincinnatiensis_2409-02	+	960062	960589	Bacterial non-heme ferritin (EC 1.16.3.2)
Core gene family 731	ORF856	Chr I	V_cincinnatiensis_2409-02	+	960664	960987	Universal stress protein B
Core gene family 732	ORF857	Chr I	V_cincinnatiensis_2409-02	+	961090	962277	Uncharacterized protein YhiN
Core gene family 733	ORF858	Chr I	V_cincinnatiensis_2409-02	-	962334	963932	Methyl-accepting chemotaxis protein I (serine chemoreceptor protein)
Core gene family 734	ORF859	Chr I	V_cincinnatiensis_2409-02	-	964348	965334	L-arabinose ABC transporter, permease protein AraH
Core gene family 735	ORF860	Chr I	V_cincinnatiensis_2409-02	-	965355	966869	L-arabinose ABC transporter, ATP-binding protein AraG
Core gene family 736	ORF861	Chr I	V_cincinnatiensis_2409-02	-	966928	967926	L-arabinose ABC transporter, substrate-binding protein AraF
Core gene family 737	ORF862	Chr I	V_cincinnatiensis_2409-02	+	968283	969977	Ribulokinase (EC 2.7.1.16)
Core gene family 738	ORF863	Chr I	V_cincinnatiensis_2409-02	+	969979	970758	L-ribulose-5-phosphate 4-epimerase (EC 5.1.3.4)
Core gene family 739	ORF864	Chr I	V_cincinnatiensis_2409-02	+	970742	972244	L-arabinose isomerase (EC 5.3.1.4)
Core gene family 740	ORF865	Chr I	V_cincinnatiensis_2409-02	+	972299	972829	hypothetical protein
Core gene family 741	ORF866	Chr I	V_cincinnatiensis_2409-02	+	972826	973740	Arabinose operon regulatory protein AraC
Core gene family 742	ORF868	Chr I	V_cincinnatiensis_2409-02	+	973905	975437	DNA recombination protein RmuC
Core gene family 743	ORF869	Chr I	V_cincinnatiensis_2409-02	+	975487	976269	2-methoxy-6-polyprenyl-1,4-benzoquinol methylase (EC 2.1.1.201) @ Demethylmenaquinone methyltransferase (EC 2.1.1.163)
Core gene family 744	ORF870	Chr I	V_cincinnatiensis_2409-02	+	976279	976884	Ubiquinone biosynthesis protein UbiJ
Core gene family 745	ORF871	Chr I	V_cincinnatiensis_2409-02	+	976881	978512	Ubiquinone biosynthesis regulatory protein kinase UbiB
Core gene family 746	ORF872	Chr I	V_cincinnatiensis_2409-02	+	978569	978811	Twin-arginine translocation protein TatA
Core gene family 747	ORF873	Chr I	V_cincinnatiensis_2409-02	+	978815	979237	Twin-arginine translocation protein TatB
Core gene family 748	ORF874	Chr I	V_cincinnatiensis_2409-02	+	979310	980059	Twin-arginine translocation protein TatC
Core gene family 749	ORF875	Chr I	V_cincinnatiensis_2409-02	-	980087	980848	Putative deoxyribonuclease similar to YcfH, type 2
Core gene family 750	ORF876	Chr I	V_cincinnatiensis_2409-02	+	981045	982088	Porphobilinogen synthase (EC 4.2.1.24)
Core gene family 751	ORF877	Chr I	V_cincinnatiensis_2409-02	+	982915	985710	DNA polymerase I (EC 2.7.7.7)
Core gene family 752	ORF878	Chr I	V_cincinnatiensis_2409-02	-	986369	987025	GTP-binding protein EngB
Core gene family 753	ORF879	Chr I	V_cincinnatiensis_2409-02	+	987168	987785	Cytochrome c4
Core gene family 754	ORF880	Chr I	V_cincinnatiensis_2409-02	+	987998	988636	Putative methyltransferase associated with DUF414
Core gene family 755	ORF881	Chr I	V_cincinnatiensis_2409-02	+	988636	989199	Der GTPase-activating protein YihI
Core gene family 756	ORF882	Chr I	V_cincinnatiensis_2409-02	+	989209	989697	Periplasmic/membrane protein associated with DUF414
Core gene family 757	ORF883	Chr I	V_cincinnatiensis_2409-02	+	989836	991224	Coproporphyrinogen III oxidase, oxygen-independent (EC 1.3.99.22)
Core gene family 758	ORF884	Chr I	V_cincinnatiensis_2409-02	-	991310	992500	Uncharacterized protein EC-HemY in Proteobacteria (unrelated to HemY-type PPO in GramPositives)
Core gene family 759	ORF885	Chr I	V_cincinnatiensis_2409-02	-	992497	993723	Uncharacterized protein EC-HemX
Core gene family 760	ORF886	Chr I	V_cincinnatiensis_2409-02	-	993739	994467	Uroporphyrinogen-III synthase (EC 4.2.1.75)
Core gene family 761	ORF887	Chr I	V_cincinnatiensis_2409-02	-	994471	995409	Porphobilinogen deaminase (EC 2.5.1.61)
Core gene family 762	ORF888	Chr I	V_cincinnatiensis_2409-02	-	995696	995830	hypothetical protein
Core gene family 763	ORF889	Chr I	V_cincinnatiensis_2409-02	+	995841	998372	Adenylate cyclase (EC 4.6.1.1)
Core gene family 764	ORF890	Chr I	V_cincinnatiensis_2409-02	-	998438	998752	Frataxin homolog CyaY, facilitates Fe-S cluster assembly, interacts with IscS
Core gene family 765	ORF891	Chr I	V_cincinnatiensis_2409-02	+	998828	998944	Diaminopimelate decarboxylase and/or diaminopimelate epimerase leader peptide
Core gene family 766	ORF892	Chr I	V_cincinnatiensis_2409-02	+	998974	1000227	Diaminopimelate decarboxylase (EC 4.1.1.20)
Core gene family 767	ORF893	Chr I	V_cincinnatiensis_2409-02	+	1000239	1001069	Diaminopimelate epimerase (EC 5.1.1.7)
Core gene family 768	ORF894	Chr I	V_cincinnatiensis_2409-02	+	1001084	1001788	Protein of unknown function DUF484
Core gene family 769	ORF895	Chr I	V_cincinnatiensis_2409-02	+	1001760	1002689	Site-specific tyrosine recombinase XerC
Core gene family 770	ORF896	Chr I	V_cincinnatiensis_2409-02	+	1002692	1003411	2-haloalkanoic acid dehalogenase (EC 3.8.1.2)
Core gene family 771	ORF897	Chr I	V_cincinnatiensis_2409-02	+	1003514	1006027	Sensory box/GGDEF family protein
Core gene family 772	ORF898	Chr I	V_cincinnatiensis_2409-02	-	1006015	1006614	Uncharacterized conserved protein YfiP, contains DTW domain
Core gene family 773	ORF900	Chr I	V_cincinnatiensis_2409-02	-	1007093	1008142	Predicted membrane protein
Core gene family 774	ORF901	Chr I	V_cincinnatiensis_2409-02	-	1008389	1009234	HAD phosphatase YigL
Core gene family 775	ORF902	Chr I	V_cincinnatiensis_2409-02	-	1009344	1010324	Lysophospholipase L2 (EC 3.1.1.5)
Core gene family 776	ORF903	Chr I	V_cincinnatiensis_2409-02	+	1010580	1011803	Predicted signal transduction protein
Core gene family 777	ORF904	Chr I	V_cincinnatiensis_2409-02	-	1011893	1012363	DNA protection during starvation protein
Core gene family 778	ORF905	Chr I	V_cincinnatiensis_2409-02	+	1012591	1013604	FIG01201461: hypothetical protein
Core gene family 779	ORF906	Chr I	V_cincinnatiensis_2409-02	-	1013601	1013936	FIG01199558: hypothetical protein
Core gene family 780	ORF907	Chr I	V_cincinnatiensis_2409-02	+	1014156	1014533	FIG01199573: hypothetical protein
Core gene family 781	ORF908	Chr I	V_cincinnatiensis_2409-02	+	1015448	1016068	Putative inner membrane protein
Core gene family 782	ORF909	Chr I	V_cincinnatiensis_2409-02	-	1016128	1016835	16S rRNA (guanine(966)-N(2))-methyltransferase (EC 2.1.1.171)
Core gene family 783	ORF910	Chr I	V_cincinnatiensis_2409-02	+	1016930	1018123	Signal recognition particle receptor FtsY
Core gene family 784	ORF911	Chr I	V_cincinnatiensis_2409-02	+	1018212	1018886	Cell-division-associated, ABC-transporter-like signaling protein FtsE
Core gene family 785	ORF912	Chr I	V_cincinnatiensis_2409-02	+	1018876	1019841	Cell-division-associated, ABC-transporter-like signaling protein FtsX
Core gene family 786	ORF913	Chr I	V_cincinnatiensis_2409-02	-	1019886	1019999	hypothetical protein
Core gene family 787	ORF914	Chr I	V_cincinnatiensis_2409-02	+	1020060	1020917	RNA polymerase sigma factor RpoH
Core gene family 788	ORF915	Chr I	V_cincinnatiensis_2409-02	+	1021315	1021635	Thiosulfate sulfurtransferase GlpE (EC 2.8.1.1)
Core gene family 789	ORF916	Chr I	V_cincinnatiensis_2409-02	+	1021642	1022490	Rhomboid protease GlpG (EC 3.4.21.105)
Core gene family 790	ORF917	Chr I	V_cincinnatiensis_2409-02	-	1022521	1022928	Similar to flagellar basal body-associated protein FliL
Core gene family 791	ORF918	Chr I	V_cincinnatiensis_2409-02	+	1023095	1023634	Chorismate--pyruvate lyase (EC 4.1.3.40)
Core gene family 792	ORF919	Chr I	V_cincinnatiensis_2409-02	+	1023635	1024489	4-hydroxybenzoate polyprenyltransferase (EC 2.5.1.39)
Core gene family 793	ORF920	Chr I	V_cincinnatiensis_2409-02	-	1024559	1026985	Glycerol-3-phosphate acyltransferase (EC 2.3.1.15)
Core gene family 794	ORF921	Chr I	V_cincinnatiensis_2409-02	+	1027316	1027939	SOS-response repressor and protease LexA (EC 3.4.21.88)
Core gene family 795	ORF922	Chr I	V_cincinnatiensis_2409-02	+	1028022	1028831	Uncharacterized SAM-dependent O-methyltransferase
Core gene family 796	ORF923	Chr I	V_cincinnatiensis_2409-02	+	1028897	1030243	DNA-damage-inducible protein F
Core gene family 797	ORF924	Chr I	V_cincinnatiensis_2409-02	-	1030287	1031687	Soluble pyridine nucleotide transhydrogenase (EC 1.6.1.1)
Core gene family 798	ORF925	Chr I	V_cincinnatiensis_2409-02	+	1031933	1032574	Unsaturated fatty acid biosythesis repressor FabR, TetR family
Core gene family 799	ORF926	Chr I	V_cincinnatiensis_2409-02	+	1032574	1032942	Inner membrane protein YijD
Core gene family 800	ORF927	Chr I	V_cincinnatiensis_2409-02	-	1033020	1034129	tRNA (uracil(54)-C5)-methyltransferase (EC 2.1.1.35) @ tmRNA (uracil(341)-C5)-methyltransferase
Core gene family 801	ORF928	Chr I	V_cincinnatiensis_2409-02	+	1034523	1036370	Outer membrane vitamin B12 receptor BtuB
Core gene family 802	ORF929	Chr I	V_cincinnatiensis_2409-02	+	1036501	1037328	Glutamate racemase (EC 5.1.1.3)
Core gene family 803	ORF930	Chr I	V_cincinnatiensis_2409-02	-	1037297	1037761	RNA-binding protein
Core gene family 804	ORF932	Chr I	V_cincinnatiensis_2409-02	-	1049803	1050807	Adenosine deaminase (EC 3.5.4.4)
Core gene family 805	ORF933	Chr I	V_cincinnatiensis_2409-02	-	1050941	1052344	Nitrogen regulation protein NR(I), GlnG (=NtrC)
Core gene family 806	ORF934	Chr I	V_cincinnatiensis_2409-02	-	1052385	1053431	Nitrogen regulation protein NtrB (EC 2.7.13.3)
Core gene family 807	ORF935	Chr I	V_cincinnatiensis_2409-02	-	1053555	1054097	hypothetical protein
Core gene family 808	ORF936	Chr I	V_cincinnatiensis_2409-02	-	1054274	1055683	Glutamine synthetase type I (EC 6.3.1.2)
Core gene family 809	ORF938	Chr I	V_cincinnatiensis_2409-02	+	1056187	1058016	GTP-binding protein TypA/BipA
Core gene family 810	ORF939	Chr I	V_cincinnatiensis_2409-02	+	1058164	1059078	Inner membrane protein YihY, formerly thought to be RNase BN
Core gene family 811	ORF940	Chr I	V_cincinnatiensis_2409-02	+	1059050	1059484	D-aminoacyl-tRNA deacylase (EC 3.1.1.96)
Core gene family 812	ORF941	Chr I	V_cincinnatiensis_2409-02	+	1059521	1060453	Uncharacterized GNAT family acetyltransferase YiiD
Core gene family 813	ORF942	Chr I	V_cincinnatiensis_2409-02	-	1060443	1062332	hypothetical protein
Core gene family 814	ORF943	Chr I	V_cincinnatiensis_2409-02	-	1062448	1064076	Phosphoenolpyruvate carboxykinase [ATP] (EC 4.1.1.49)
Core gene family 815	ORF944	Chr I	V_cincinnatiensis_2409-02	-	1064416	1065306	33 kDa chaperonin HslO
Core gene family 816	ORF945	Chr I	V_cincinnatiensis_2409-02	-	1065326	1065712	Ribosome-associated heat shock protein implicated in the recycling of the 50S subunit (S4 paralog)
Core gene family 817	ORF946	Chr I	V_cincinnatiensis_2409-02	+	1065989	1066867	General secretion pathway protein C
Core gene family 818	ORF947	Chr I	V_cincinnatiensis_2409-02	+	1066903	1068942	General secretion pathway protein D
Core gene family 819	ORF948	Chr I	V_cincinnatiensis_2409-02	+	1068939	1070441	General secretion pathway protein E
Core gene family 820	ORF949	Chr I	V_cincinnatiensis_2409-02	+	1070441	1071661	General secretion pathway protein F
Core gene family 821	ORF950	Chr I	V_cincinnatiensis_2409-02	+	1071698	1072141	General secretion pathway protein G
Core gene family 822	ORF951	Chr I	V_cincinnatiensis_2409-02	+	1072195	1072776	General secretion pathway protein H
Core gene family 823	ORF952	Chr I	V_cincinnatiensis_2409-02	+	1072763	1073119	General secretion pathway protein I
Core gene family 824	ORF953	Chr I	V_cincinnatiensis_2409-02	+	1073106	1073744	General secretion pathway protein J
Core gene family 825	ORF954	Chr I	V_cincinnatiensis_2409-02	+	1073728	1074741	General secretion pathway protein K
Core gene family 826	ORF955	Chr I	V_cincinnatiensis_2409-02	+	1074752	1075939	General secretion pathway protein L
Core gene family 827	ORF956	Chr I	V_cincinnatiensis_2409-02	+	1075936	1076430	General secretion pathway protein M
Core gene family 828	ORF957	Chr I	V_cincinnatiensis_2409-02	+	1076432	1077190	hypothetical protein
Core gene family 829	ORF958	Chr I	V_cincinnatiensis_2409-02	-	1077219	1078046	3'(2'),5'-bisphosphate nucleotidase (EC 3.1.3.7)
Core gene family 830	ORF959	Chr I	V_cincinnatiensis_2409-02	-	1078055	1078618	ADP compounds hydrolase NudE
Core gene family 831	ORF960	Chr I	V_cincinnatiensis_2409-02	-	1078724	1079311	[4Fe-4S] cluster carrier protein NfuA
Core gene family 832	ORF961	Chr I	V_cincinnatiensis_2409-02	-	1079387	1080112	Competence protein F homolog, phosphoribosyltransferase domain; protein YhgH required for utilization of DNA as sole source of carbon and energy
Core gene family 833	ORF962	Chr I	V_cincinnatiensis_2409-02	+	1080199	1080981	Pimeloyl-[acyl-carrier protein] methyl ester esterase BioH (EC 3.1.1.85)
Core gene family 834	ORF963	Chr I	V_cincinnatiensis_2409-02	+	1081099	1081569	Putative ATP-dependent Lon protease
Core gene family 835	ORF964	Chr I	V_cincinnatiensis_2409-02	-	1081665	1083974	Transcription accessory protein (S1 RNA-binding domain)
Core gene family 836	ORF965	Chr I	V_cincinnatiensis_2409-02	-	1084059	1084676	hypothetical protein
Core gene family 837	ORF966	Chr I	V_cincinnatiensis_2409-02	+	1084813	1085292	Transcription elongation factor GreB
Core gene family 838	ORF967	Chr I	V_cincinnatiensis_2409-02	+	1085327	1086325	Gluconate utilization system Gnt-I transcriptional repressor
Core gene family 839	ORF968	Chr I	V_cincinnatiensis_2409-02	-	1086326	1088137	Phosphogluconate dehydratase (EC 4.2.1.12)
Core gene family 840	ORF969	Chr I	V_cincinnatiensis_2409-02	-	1088140	1088655	Gluconokinase (EC 2.7.1.12)
Core gene family 841	ORF970	Chr I	V_cincinnatiensis_2409-02	+	1088814	1090187	Low-affinity gluconate/H+ symporter GntU
Core gene family 842	ORF971	Chr I	V_cincinnatiensis_2409-02	+	1090197	1090805	4-hydroxy-2-oxoglutarate aldolase (EC 4.1.3.16) @ 2-dehydro-3-deoxyphosphogluconate aldolase (EC 4.1.2.14)
Core gene family 843	ORF972	Chr I	V_cincinnatiensis_2409-02	+	1090999	1091721	Two-component system response regulator OmpR
Core gene family 844	ORF973	Chr I	V_cincinnatiensis_2409-02	+	1091807	1093108	Osmolarity sensory histidine kinase EnvZ
Core gene family 845	ORF974	Chr I	V_cincinnatiensis_2409-02	-	1093326	1094726	Xanthine permease @ Xanthine:proton symporter XanP
Core gene family 846	ORF975	Chr I	V_cincinnatiensis_2409-02	-	1094957	1097047	ATP-dependent DNA helicase RecG (EC 3.6.4.12)
Core gene family 847	ORF976	Chr I	V_cincinnatiensis_2409-02	-	1097105	1097791	tRNA (guanosine(18)-2'-O)-methyltransferase (EC 2.1.1.34)
Core gene family 848	ORF977	Chr I	V_cincinnatiensis_2409-02	-	1097913	1100033	Guanosine-3',5'-bis(diphosphate) 3'-pyrophosphohydrolase (EC 3.1.7.2) / GTP pyrophosphokinase (EC 2.7.6.5), (p)ppGpp synthetase II
Core gene family 849	ORF978	Chr I	V_cincinnatiensis_2409-02	-	1100072	1100344	DNA-directed RNA polymerase omega subunit (EC 2.7.7.6)
Core gene family 850	ORF979	Chr I	V_cincinnatiensis_2409-02	-	1100447	1101070	Guanylate kinase (EC 2.7.4.8)
Core gene family 851	ORF980	Chr I	V_cincinnatiensis_2409-02	+	1101427	1102101	Putative preQ0 transporter YhhQ
Core gene family 852	ORF981	Chr I	V_cincinnatiensis_2409-02	-	1102165	1103868	Acetate permease ActP (cation/acetate symporter)
Core gene family 853	ORF982	Chr I	V_cincinnatiensis_2409-02	-	1103902	1104168	FIG152265: Sodium:solute symporter associated protein
Core gene family 854	ORF983	Chr I	V_cincinnatiensis_2409-02	+	1104557	1106302	K(+)/H(+) antiporter NhaP2
Core gene family 855	ORF984	Chr I	V_cincinnatiensis_2409-02	-	1106303	1106932	Two-component transcriptional response regulator, LuxR family
Core gene family 856	ORF985	Chr I	V_cincinnatiensis_2409-02	-	1107115	1110690	Pullulanase (EC 3.2.1.41)
Core gene family 857	ORF986	Chr I	V_cincinnatiensis_2409-02	-	1111107	1112168	Cytochrome c-type biogenesis protein DsbD, protein-disulfide reductase (EC 1.8.1.8)
Core gene family 858	ORF988	Chr I	V_cincinnatiensis_2409-02	+	1113057	1113929	Pyridoxal kinase (EC 2.7.1.35)
Core gene family 859	ORF989	Chr I	V_cincinnatiensis_2409-02	-	1114015	1115328	Anaerobic C4-dicarboxylate transporter
Core gene family 860	ORF990	Chr I	V_cincinnatiensis_2409-02	-	1115543	1116994	Aspartate ammonia-lyase (EC 4.3.1.1)
Core gene family 861	ORF991	Chr I	V_cincinnatiensis_2409-02	+	1117474	1117977	UPF0716 protein FxsA
Core gene family 862	ORF992	Chr I	V_cincinnatiensis_2409-02	+	1118264	1118476	Cold shock protein of CSP family
Core gene family 863	ORF993	Chr I	V_cincinnatiensis_2409-02	-	1118579	1119052	tRNA (cytidine(34)-2'-O)-methyltransferase (EC 2.1.1.207)
Core gene family 864	ORF994	Chr I	V_cincinnatiensis_2409-02	-	1119095	1120474	Copper sensory histidine kinase CpxA
Core gene family 865	ORF995	Chr I	V_cincinnatiensis_2409-02	-	1120474	1121160	Copper-sensing two-component system response regulator CpxR
Core gene family 866	ORF996	Chr I	V_cincinnatiensis_2409-02	+	1121389	1121925	hypothetical protein
Core gene family 867	ORF997	Chr I	V_cincinnatiensis_2409-02	+	1122116	1123024	Ferrous-iron efflux pump FieF
Core gene family 868	ORF998	Chr I	V_cincinnatiensis_2409-02	+	1123286	1124248	6-phosphofructokinase (EC 2.7.1.11)
Core gene family 869	ORF999	Chr I	V_cincinnatiensis_2409-02	-	1124328	1125335	Fructose-1,6-bisphosphatase, GlpX type (EC 3.1.3.11)
Core gene family 870	ORF1000	Chr I	V_cincinnatiensis_2409-02	+	1125648	1125890	Cell division protein ZapB
Core gene family 871	ORF1001	Chr I	V_cincinnatiensis_2409-02	-	1125965	1126852	5,10-methylenetetrahydrofolate reductase (EC 1.5.1.20)
Core gene family 872	ORF1002	Chr I	V_cincinnatiensis_2409-02	-	1127142	1129547	Aspartokinase (EC 2.7.2.4) / Homoserine dehydrogenase (EC 1.1.1.3)
Core gene family 873	ORF1003	Chr I	V_cincinnatiensis_2409-02	-	1129547	1130713	Cystathionine gamma-synthase (EC 2.5.1.48)
Core gene family 874	ORF1004	Chr I	V_cincinnatiensis_2409-02	+	1130961	1131278	Methionine repressor MetJ
Core gene family 875	ORF1005	Chr I	V_cincinnatiensis_2409-02	-	1131341	1132618	NADP-dependent malic enzyme (EC 1.1.1.40)
Core gene family 876	ORF1006	Chr I	V_cincinnatiensis_2409-02	-	1132873	1133091	LSU ribosomal protein L31p @ LSU ribosomal protein L31p, zinc-dependent
Core gene family 877	ORF1007	Chr I	V_cincinnatiensis_2409-02	+	1133335	1135536	Helicase PriA essential for oriC/DnaA-independent DNA replication
Core gene family 878	ORF1008	Chr I	V_cincinnatiensis_2409-02	+	1135825	1136832	Transcriptional (co)regulator CytR
Core gene family 879	ORF1009	Chr I	V_cincinnatiensis_2409-02	+	1136958	1137500	Cell division protein FtsN
Core gene family 880	ORF1010	Chr I	V_cincinnatiensis_2409-02	+	1137739	1138293	ATP-dependent protease subunit HslV (EC 3.4.25.2)
Core gene family 881	ORF1011	Chr I	V_cincinnatiensis_2409-02	+	1138332	1139663	ATP-dependent hsl protease ATP-binding subunit HslU
Core gene family 882	ORF1012	Chr I	V_cincinnatiensis_2409-02	+	1139753	1140670	1,4-dihydroxy-2-naphthoate polyprenyltransferase (EC 2.5.1.74)
Core gene family 883	ORF1013	Chr I	V_cincinnatiensis_2409-02	+	1140746	1141261	Ribonuclease E inhibitor RraA
Core gene family 884	ORF1014	Chr I	V_cincinnatiensis_2409-02	-	1141342	1142682	Multi antimicrobial extrusion protein (Na(+)/drug antiporter), MATE family of MDR efflux pumps
Core gene family 885	ORF1015	Chr I	V_cincinnatiensis_2409-02	-	1142853	1143713	Triosephosphate isomerase (EC 5.3.1.1)
Core gene family 886	ORF1016	Chr I	V_cincinnatiensis_2409-02	+	1143847	1144194	5-carboxymethyl-2-hydroxymuconate delta-isomerase (EC 5.3.3.10)
Core gene family 887	ORF1017	Chr I	V_cincinnatiensis_2409-02	+	1144239	1144670	Predicted membrane protein
Core gene family 888	ORF1018	Chr I	V_cincinnatiensis_2409-02	-	1144667	1145005	hypothetical protein
Core gene family 889	ORF1019	Chr I	V_cincinnatiensis_2409-02	-	1145141	1145773	Predicted transcriptional regulator
Core gene family 890	ORF1020	Chr I	V_cincinnatiensis_2409-02	+	1146017	1146307	Heat shock protein 10 kDa family chaperone GroES
Core gene family 891	ORF1021	Chr I	V_cincinnatiensis_2409-02	+	1146359	1147996	Heat shock protein 60 kDa family chaperone GroEL
Core gene family 892	ORF1028	Chr I	V_cincinnatiensis_2409-02	+	1156821	1158296	Putative molybdenum transport ATP-binding protein modF
Core gene family 893	ORF1029	Chr I	V_cincinnatiensis_2409-02	-	1158314	1158862	Mg(2+)-transport-ATPase-associated protein MgtC
Core gene family 894	ORF1030	Chr I	V_cincinnatiensis_2409-02	-	1158911	1159933	Lysine 2,3-aminomutase (EC 5.4.3.2)
Core gene family 895	ORF1031	Chr I	V_cincinnatiensis_2409-02	+	1159966	1160532	Translation elongation factor P
Core gene family 896	ORF1032	Chr I	V_cincinnatiensis_2409-02	-	1160636	1160998	Fumarate reductase subunit D
Core gene family 897	ORF1036	Chr I	V_cincinnatiensis_2409-02	+	1164271	1165245	Translation elongation factor P Lys34--(R)-beta-lysine ligase
Core gene family 898	ORF1037	Chr I	V_cincinnatiensis_2409-02	+	1165317	1165751	Rhodanese-related sulfurtransferase YibN
Core gene family 899	ORF1038	Chr I	V_cincinnatiensis_2409-02	+	1165920	1166390	Protein-export protein SecB (maintains pre-export unfolded state)
Core gene family 900	ORF1039	Chr I	V_cincinnatiensis_2409-02	-	1166410	1166523	hypothetical protein
Core gene family 901	ORF1040	Chr I	V_cincinnatiensis_2409-02	+	1166548	1167582	Glycerol-3-phosphate dehydrogenase [NAD(P)+] (EC 1.1.1.94)
Core gene family 902	ORF1041	Chr I	V_cincinnatiensis_2409-02	+	1167695	1168516	Serine acetyltransferase (EC 2.3.1.30)
Core gene family 903	ORF1042	Chr I	V_cincinnatiensis_2409-02	-	1168599	1169138	Transcriptional regulator, PadR family
Core gene family 904	ORF1043	Chr I	V_cincinnatiensis_2409-02	-	1169500	1172133	Phosphoenolpyruvate carboxylase (EC 4.1.1.31)
Core gene family 905	ORF1044	Chr I	V_cincinnatiensis_2409-02	-	1172359	1173495	N-acetylornithine deacetylase (EC 3.5.1.16)
Core gene family 906	ORF1045	Chr I	V_cincinnatiensis_2409-02	+	1173653	1174657	N-acetyl-gamma-glutamyl-phosphate reductase (EC 1.2.1.38)
Core gene family 907	ORF1046	Chr I	V_cincinnatiensis_2409-02	+	1174668	1175456	N-acetylglutamate kinase (EC 2.7.2.8)
Core gene family 908	ORF1047	Chr I	V_cincinnatiensis_2409-02	+	1175548	1176765	Argininosuccinate synthase (EC 6.3.4.5)
Core gene family 909	ORF1048	Chr I	V_cincinnatiensis_2409-02	+	1176997	1178871	Argininosuccinate lyase (EC 4.3.2.1) / N-acetylglutamate synthase (EC 2.3.1.1)
Core gene family 910	ORF1049	Chr I	V_cincinnatiensis_2409-02	-	1179011	1179280	FIG01199674: hypothetical protein
Core gene family 911	ORF1050	Chr I	V_cincinnatiensis_2409-02	-	1179376	1180107	Hybrid peroxiredoxin hyPrx5 (EC 1.11.1.15)
Core gene family 912	ORF1051	Chr I	V_cincinnatiensis_2409-02	+	1180253	1181143	Hydrogen peroxide-inducible genes activator => OxyR
Core gene family 913	ORF1052	Chr I	V_cincinnatiensis_2409-02	-	1181193	1183670	Multimodular transpeptidase-transglycosylase (EC 2.4.1.129) (EC 3.4.-.-)
Core gene family 914	ORF1053	Chr I	V_cincinnatiensis_2409-02	+	1183812	1184834	Type IV pilus biogenesis protein PilM
Core gene family 915	ORF1054	Chr I	V_cincinnatiensis_2409-02	+	1184824	1185417	Type IV pilus biogenesis protein PilN
Core gene family 916	ORF1055	Chr I	V_cincinnatiensis_2409-02	+	1185410	1186000	Type IV pilus biogenesis protein PilO
Core gene family 917	ORF1056	Chr I	V_cincinnatiensis_2409-02	+	1185990	1186508	Type IV pilus biogenesis protein PilP
Core gene family 918	ORF1057	Chr I	V_cincinnatiensis_2409-02	+	1186533	1188254	Type IV pilus biogenesis protein PilQ
Core gene family 919	ORF1058	Chr I	V_cincinnatiensis_2409-02	+	1188441	1188959	Shikimate kinase I (EC 2.7.1.71)
Core gene family 920	ORF1059	Chr I	V_cincinnatiensis_2409-02	+	1188987	1190078	3-dehydroquinate synthase (EC 4.2.3.4)
Core gene family 921	ORF1060	Chr I	V_cincinnatiensis_2409-02	+	1190100	1191563	Septum-associated cell division protein DamX
Core gene family 922	ORF1061	Chr I	V_cincinnatiensis_2409-02	+	1191633	1192454	Methyl-directed repair DNA adenine methylase (EC 2.1.1.72)
Core gene family 923	ORF1062	Chr I	V_cincinnatiensis_2409-02	+	1192581	1193252	Ribulose-phosphate 3-epimerase (EC 5.1.3.1)
Core gene family 924	ORF1063	Chr I	V_cincinnatiensis_2409-02	+	1193281	1193961	Phosphoglycolate phosphatase (EC 3.1.3.18)
Core gene family 925	ORF1064	Chr I	V_cincinnatiensis_2409-02	+	1194093	1195115	Tryptophanyl-tRNA synthetase (EC 6.1.1.2)
Core gene family 926	ORF1065	Chr I	V_cincinnatiensis_2409-02	+	1195174	1195752	Para-aminobenzoate synthase, amidotransferase component (EC 2.6.1.85)
Core gene family 927	ORF1066	Chr I	V_cincinnatiensis_2409-02	+	1196119	1197330	Succinylornithine transaminase (EC 2.6.1.81)
Core gene family 928	ORF1067	Chr I	V_cincinnatiensis_2409-02	+	1197425	1198444	Arginine N-succinyltransferase (EC 2.3.1.109)
Core gene family 929	ORF1068	Chr I	V_cincinnatiensis_2409-02	+	1198462	1199925	Succinylglutamic semialdehyde dehydrogenase (EC 1.2.1.71)
Core gene family 930	ORF1069	Chr I	V_cincinnatiensis_2409-02	+	1199962	1200756	FIG008480: zinc-binding hydrolase
Core gene family 931	ORF1070	Chr I	V_cincinnatiensis_2409-02	-	1200823	1201455	Cyclic AMP receptor protein
Core gene family 932	ORF1071	Chr I	V_cincinnatiensis_2409-02	-	1201695	1202564	Phosphoribulokinase homolog, function unknown
Core gene family 933	ORF1072	Chr I	V_cincinnatiensis_2409-02	-	1202669	1202878	UPF0270 protein YheU
Core gene family 934	ORF1073	Chr I	V_cincinnatiensis_2409-02	-	1202974	1203948	Putative esterase YheT functionally coupled to phosphoribulokinase homolog
Core gene family 935	ORF1074	Chr I	V_cincinnatiensis_2409-02	-	1204030	1204509	FIG01200117: hypothetical protein
Core gene family 936	ORF1075	Chr I	V_cincinnatiensis_2409-02	-	1204506	1206428	Bis-ABC ATPase YheS
Core gene family 937	ORF1076	Chr I	V_cincinnatiensis_2409-02	+	1206645	1207205	Glutathione-regulated potassium-efflux system ancillary protein KefG
Core gene family 938	ORF1077	Chr I	V_cincinnatiensis_2409-02	+	1207198	1208988	Glutathione-regulated potassium-efflux system protein KefB
Core gene family 939	ORF1078	Chr I	V_cincinnatiensis_2409-02	+	1208998	1209198	Cytoplasmic protein, probably associated with glutathione-regulated potassium-efflux
Core gene family 940	ORF1079	Chr I	V_cincinnatiensis_2409-02	+	1209292	1209885	FKBP-type peptidyl-prolyl cis-trans isomerase SlyD (EC 5.2.1.8)
Core gene family 941	ORF1080	Chr I	V_cincinnatiensis_2409-02	+	1210002	1211300	Adenylosuccinate synthetase (EC 6.3.4.4)
Core gene family 942	ORF1081	Chr I	V_cincinnatiensis_2409-02	+	1211528	1212163	Sodium-type flagellar protein MotX
Core gene family 943	ORF1082	Chr I	V_cincinnatiensis_2409-02	+	1212460	1214940	3'-to-5' exoribonuclease RNase R
Core gene family 944	ORF1083	Chr I	V_cincinnatiensis_2409-02	+	1214948	1215688	23S rRNA (guanosine(2251)-2'-O)-methyltransferase (EC 2.1.1.185)
Core gene family 945	ORF1084	Chr I	V_cincinnatiensis_2409-02	+	1216040	1216351	SSU ribosomal protein S10p (S20e)
Core gene family 946	ORF1085	Chr I	V_cincinnatiensis_2409-02	+	1216366	1216995	LSU ribosomal protein L3p (L3e)
Core gene family 947	ORF1086	Chr I	V_cincinnatiensis_2409-02	+	1217012	1217614	LSU ribosomal protein L4p (L1e)
Core gene family 948	ORF1087	Chr I	V_cincinnatiensis_2409-02	+	1217611	1217913	LSU ribosomal protein L23p (L23Ae)
Core gene family 949	ORF1088	Chr I	V_cincinnatiensis_2409-02	+	1217930	1218754	LSU ribosomal protein L2p (L8e)
Core gene family 950	ORF1089	Chr I	V_cincinnatiensis_2409-02	+	1218775	1219053	SSU ribosomal protein S19p (S15e)
Core gene family 951	ORF1090	Chr I	V_cincinnatiensis_2409-02	+	1219064	1219396	LSU ribosomal protein L22p (L17e)
Core gene family 952	ORF1091	Chr I	V_cincinnatiensis_2409-02	+	1219416	1220114	SSU ribosomal protein S3p (S3e)
Core gene family 953	ORF1092	Chr I	V_cincinnatiensis_2409-02	+	1220126	1220536	LSU ribosomal protein L16p (L10e)
Core gene family 954	ORF1093	Chr I	V_cincinnatiensis_2409-02	+	1220536	1220727	LSU ribosomal protein L29p (L35e)
Core gene family 955	ORF1094	Chr I	V_cincinnatiensis_2409-02	+	1220727	1220981	SSU ribosomal protein S17p (S11e)
Core gene family 956	ORF1095	Chr I	V_cincinnatiensis_2409-02	+	1221142	1221513	LSU ribosomal protein L14p (L23e)
Core gene family 957	ORF1096	Chr I	V_cincinnatiensis_2409-02	+	1221527	1221844	LSU ribosomal protein L24p (L26e)
Core gene family 958	ORF1097	Chr I	V_cincinnatiensis_2409-02	+	1221867	1222406	LSU ribosomal protein L5p (L11e)
Core gene family 959	ORF1098	Chr I	V_cincinnatiensis_2409-02	+	1222424	1222729	SSU ribosomal protein S14p (S29e) @ SSU ribosomal protein S14p (S29e), zinc-independent
Core gene family 960	ORF1099	Chr I	V_cincinnatiensis_2409-02	+	1222759	1223151	SSU ribosomal protein S8p (S15Ae)
Core gene family 961	ORF1100	Chr I	V_cincinnatiensis_2409-02	+	1223169	1223702	LSU ribosomal protein L6p (L9e)
Core gene family 962	ORF1101	Chr I	V_cincinnatiensis_2409-02	+	1223712	1224065	LSU ribosomal protein L18p (L5e)
Core gene family 963	ORF1102	Chr I	V_cincinnatiensis_2409-02	+	1224080	1224583	SSU ribosomal protein S5p (S2e)
Core gene family 964	ORF1103	Chr I	V_cincinnatiensis_2409-02	+	1224590	1224766	LSU ribosomal protein L30p (L7e)
Core gene family 965	ORF1104	Chr I	V_cincinnatiensis_2409-02	+	1224772	1225206	LSU ribosomal protein L15p (L27Ae)
Core gene family 966	ORF1105	Chr I	V_cincinnatiensis_2409-02	+	1225227	1226561	Protein translocase subunit SecY
Core gene family 967	ORF1106	Chr I	V_cincinnatiensis_2409-02	+	1226601	1226714	LSU ribosomal protein L36p @ LSU ribosomal protein L36p, zinc-dependent
Core gene family 968	ORF1107	Chr I	V_cincinnatiensis_2409-02	+	1226863	1227219	SSU ribosomal protein S13p (S18e)
Core gene family 969	ORF1108	Chr I	V_cincinnatiensis_2409-02	+	1227239	1227628	SSU ribosomal protein S11p (S14e)
Core gene family 970	ORF1109	Chr I	V_cincinnatiensis_2409-02	+	1227656	1228276	SSU ribosomal protein S4p (S9e) @ SSU ribosomal protein S4p (S9e), zinc-independent
Core gene family 971	ORF1110	Chr I	V_cincinnatiensis_2409-02	+	1228301	1229293	DNA-directed RNA polymerase alpha subunit (EC 2.7.7.6)
Core gene family 972	ORF1111	Chr I	V_cincinnatiensis_2409-02	+	1229320	1229700	LSU ribosomal protein L17p
Core gene family 973	ORF1112	Chr I	V_cincinnatiensis_2409-02	+	1229866	1230018	hypothetical protein
Core gene family 974	ORF1113	Chr I	V_cincinnatiensis_2409-02	-	1230102	1230722	FKBP-type peptidyl-prolyl cis-trans isomerase FklB (EC 5.2.1.8)
Core gene family 975	ORF1114	Chr I	V_cincinnatiensis_2409-02	+	1230953	1231552	hypothetical protein
Core gene family 976	ORF1115	Chr I	V_cincinnatiensis_2409-02	-	1231558	1232016	N-acetyltransferase ElaA
Core gene family 977	ORF1116	Chr I	V_cincinnatiensis_2409-02	+	1232189	1233571	ATP-dependent 23S rRNA helicase DbpA
Core gene family 978	ORF1117	Chr I	V_cincinnatiensis_2409-02	-	1233640	1235616	2',3'-cyclic-nucleotide 2'-phosphodiesterase (EC 3.1.4.16) / 3'-nucleotidase (EC 3.1.3.6)
Core gene family 979	ORF1118	Chr I	V_cincinnatiensis_2409-02	+	1235924	1236787	Uroporphyrinogen-III methyltransferase (EC 2.1.1.107)
Core gene family 980	ORF1119	Chr I	V_cincinnatiensis_2409-02	+	1236854	1237762	Sulfate adenylyltransferase subunit 2 (EC 2.7.7.4)
Core gene family 981	ORF1120	Chr I	V_cincinnatiensis_2409-02	+	1237780	1239213	Sulfate adenylyltransferase subunit 1 (EC 2.7.7.4)
Core gene family 982	ORF1121	Chr I	V_cincinnatiensis_2409-02	+	1239210	1239827	Adenylylsulfate kinase (EC 2.7.1.25)
Core gene family 983	ORF1122	Chr I	V_cincinnatiensis_2409-02	-	1239873	1240769	hypothetical protein
Core gene family 984	ORF1123	Chr I	V_cincinnatiensis_2409-02	-	1241068	1241568	FIG003461: hypothetical protein
Core gene family 985	ORF1124	Chr I	V_cincinnatiensis_2409-02	-	1241578	1242837	ABC-type antimicrobial peptide transport system, permease component
Core gene family 986	ORF1125	Chr I	V_cincinnatiensis_2409-02	-	1242828	1243550	ABC-type antimicrobial peptide transport system, ATPase component
Core gene family 987	ORF1126	Chr I	V_cincinnatiensis_2409-02	-	1243605	1244234	Predicted zinc-binding protein
Core gene family 988	ORF1128	Chr I	V_cincinnatiensis_2409-02	-	1244685	1245242	Uncharacterized protein YtfJ
Core gene family 989	ORF1129	Chr I	V_cincinnatiensis_2409-02	-	1245403	1246050	Peptide-methionine (S)-S-oxide reductase MsrA (EC 1.8.4.11)
Core gene family 990	ORF1130	Chr I	V_cincinnatiensis_2409-02	+	1246350	1248017	Outer membrane component of TAM transport system
Core gene family 991	ORF1131	Chr I	V_cincinnatiensis_2409-02	+	1248014	1251769	Inner membrane component of TAM transport system
Core gene family 992	ORF1132	Chr I	V_cincinnatiensis_2409-02	+	1251781	1252125	UPF0131 protein YtfP
Core gene family 993	ORF1133	Chr I	V_cincinnatiensis_2409-02	-	1252194	1252724	Inorganic pyrophosphatase (EC 3.6.1.1)
Core gene family 994	ORF1134	Chr I	V_cincinnatiensis_2409-02	-	1252970	1253983	Fructose-1,6-bisphosphatase, type I (EC 3.1.3.11)
Core gene family 995	ORF1135	Chr I	V_cincinnatiensis_2409-02	+	1254246	1255613	UDP-N-acetylmuramate:L-alanyl-gamma-D-glutamyl-meso-diaminopimelate ligase (EC 6.3.2.-)
Core gene family 996	ORF1136	Chr I	V_cincinnatiensis_2409-02	+	1255628	1256260	Flavin prenyltransferase UbiX
Core gene family 997	ORF1137	Chr I	V_cincinnatiensis_2409-02	+	1256485	1257480	Thiamin ABC transporter, substrate-binding component
Core gene family 998	ORF1138	Chr I	V_cincinnatiensis_2409-02	+	1257487	1259085	Thiamin ABC transporter, transmembrane component
Core gene family 999	ORF1139	Chr I	V_cincinnatiensis_2409-02	+	1259079	1259783	Thiamin ABC transporter, ATPase component
Core gene family 1000	ORF1140	Chr I	V_cincinnatiensis_2409-02	-	1259908	1260435	UPF0307 protein YjgA
Core gene family 1001	ORF1141	Chr I	V_cincinnatiensis_2409-02	+	1260545	1261888	TldE protein, part of TldE/TldD proteolytic complex
Core gene family 1002	ORF1142	Chr I	V_cincinnatiensis_2409-02	-	1261974	1263329	Mg/Co/Ni transporter MgtE, CBS domain-containing
Core gene family 1003	ORF1143	Chr I	V_cincinnatiensis_2409-02	-	1263520	1263801	Phosphocarrier protein, nitrogen regulation associated
Core gene family 1004	ORF1144	Chr I	V_cincinnatiensis_2409-02	-	1263810	1264670	RNase adapter protein RapZ
Core gene family 1005	ORF1145	Chr I	V_cincinnatiensis_2409-02	-	1264679	1265131	PTS IIA-like nitrogen-regulatory protein PtsN
Core gene family 1006	ORF1146	Chr I	V_cincinnatiensis_2409-02	-	1265133	1265420	Ribosome hibernation promoting factor Hpf
Core gene family 1007	ORF1147	Chr I	V_cincinnatiensis_2409-02	-	1265444	1266907	RNA polymerase sigma-54 factor RpoN
Core gene family 1008	ORF1148	Chr I	V_cincinnatiensis_2409-02	-	1267074	1267799	Lipopolysaccharide ABC transporter, ATP-binding protein LptB
Core gene family 1009	ORF1149	Chr I	V_cincinnatiensis_2409-02	-	1267802	1268299	Lipopolysaccharide export system protein LptA
Core gene family 1010	ORF1150	Chr I	V_cincinnatiensis_2409-02	-	1268280	1268843	Lipopolysaccharide export system protein LptC
Core gene family 1011	ORF1151	Chr I	V_cincinnatiensis_2409-02	-	1268840	1269397	3-deoxy-D-manno-octulosonate 8-phosphate phosphatase (EC 3.1.3.45)
Core gene family 1012	ORF1152	Chr I	V_cincinnatiensis_2409-02	-	1269397	1270371	D-arabinose-5-phosphate isomerase (EC 5.3.1.13)
Core gene family 1013	ORF1153	Chr I	V_cincinnatiensis_2409-02	-	1270391	1271356	Inner membrane protein YrbG, predicted calcium/sodium:proton antiporter
Core gene family 1014	ORF1154	Chr I	V_cincinnatiensis_2409-02	+	1271706	1272518	Phospholipid ABC transporter ATP-binding protein MlaF
Core gene family 1015	ORF1155	Chr I	V_cincinnatiensis_2409-02	+	1272508	1273299	Phospholipid ABC transporter permease protein MlaE
Core gene family 1016	ORF1156	Chr I	V_cincinnatiensis_2409-02	+	1273302	1273796	Phospholipid ABC transporter substrate-binding protein MlaD
Core gene family 1017	ORF1157	Chr I	V_cincinnatiensis_2409-02	+	1273799	1274437	Phospholipid ABC transporter shuttle protein MlaC
Core gene family 1018	ORF1158	Chr I	V_cincinnatiensis_2409-02	+	1274437	1274754	Phospholipid ABC transporter-binding protein MlaB
Core gene family 1019	ORF1159	Chr I	V_cincinnatiensis_2409-02	+	1274758	1275012	Acid stress protein IbaG
Core gene family 1020	ORF1160	Chr I	V_cincinnatiensis_2409-02	+	1275023	1276288	UDP-N-acetylglucosamine 1-carboxyvinyltransferase (EC 2.5.1.7)
Core gene family 1021	ORF1161	Chr I	V_cincinnatiensis_2409-02	+	1276360	1277103	Acyl-CoA:1-acyl-sn-glycerol-3-phosphate acyltransferase (EC 2.3.1.51) @ Acyl-ACP:1-acyl-sn-glycerol-3-phosphate acyltransferase (EC 2.3.1.n4)
Core gene family 1022	ORF1162	Chr I	V_cincinnatiensis_2409-02	-	1277158	1277547	2-iminobutanoate/2-iminopropanoate deaminase RidA/TdcF (EC 3.5.99.10)
Core gene family 1023	ORF1163	Chr I	V_cincinnatiensis_2409-02	-	1277685	1278152	Aspartate carbamoyltransferase regulatory chain (PyrI)
Core gene family 1024	ORF1164	Chr I	V_cincinnatiensis_2409-02	-	1278165	1279094	Aspartate carbamoyltransferase (EC 2.1.3.2)
Core gene family 1025	ORF1165	Chr I	V_cincinnatiensis_2409-02	-	1279345	1280349	Ornithine carbamoyltransferase (EC 2.1.3.3)
Core gene family 1026	ORF1166	Chr I	V_cincinnatiensis_2409-02	-	1280467	1281843	Predicted ATPase related to phosphate starvation-inducible protein PhoH
Core gene family 1027	ORF1167	Chr I	V_cincinnatiensis_2409-02	+	1282259	1285168	RNA polymerase associated protein RapA
Core gene family 1028	ORF1168	Chr I	V_cincinnatiensis_2409-02	-	1285237	1286508	Putative manganese transporter
Core gene family 1029	ORF1169	Chr I	V_cincinnatiensis_2409-02	+	1286884	1287621	LSU rRNA pseudouridine(746) synthase (EC 5.4.99.29) @ tRNA pseudouridine(32) synthase (EC 5.4.99.28)
Core gene family 1030	ORF1170	Chr I	V_cincinnatiensis_2409-02	+	1287652	1288614	Hydroxypyruvate reductase (EC 1.1.1.81)
Core gene family 1031	ORF1171	Chr I	V_cincinnatiensis_2409-02	-	1288673	1291534	Valyl-tRNA synthetase (EC 6.1.1.9)
Core gene family 1032	ORF1172	Chr I	V_cincinnatiensis_2409-02	-	1291630	1292082	DNA polymerase III chi subunit (EC 2.7.7.7)
Core gene family 1033	ORF1173	Chr I	V_cincinnatiensis_2409-02	-	1292133	1293641	Cytosol aminopeptidase PepA (EC 3.4.11.1)
Core gene family 1034	ORF1175	Chr I	V_cincinnatiensis_2409-02	+	1293833	1294936	Lipopolysaccharide export system permease protein LptF
Core gene family 1035	ORF1176	Chr I	V_cincinnatiensis_2409-02	+	1294940	1296010	Lipopolysaccharide export system permease protein LptG
Core gene family 1036	ORF1177	Chr I	V_cincinnatiensis_2409-02	-	1296120	1296593	FIG023103: Predicted transmembrane protein
Core gene family 1037	ORF1178	Chr I	V_cincinnatiensis_2409-02	+	1297062	1299509	hypothetical protein
Core gene family 1038	ORF1179	Chr I	V_cincinnatiensis_2409-02	+	1299596	1300858	HD-GYP domain
Core gene family 1039	ORF1181	Chr I	V_cincinnatiensis_2409-02	-	1308494	1309096	3-isopropylmalate dehydratase small subunit (EC 4.2.1.33)
Core gene family 1040	ORF1182	Chr I	V_cincinnatiensis_2409-02	-	1309114	1310520	3-isopropylmalate dehydratase large subunit (EC 4.2.1.33)
Core gene family 1041	ORF1183	Chr I	V_cincinnatiensis_2409-02	-	1310578	1311669	3-isopropylmalate dehydrogenase (EC 1.1.1.85)
Core gene family 1042	ORF1184	Chr I	V_cincinnatiensis_2409-02	-	1311721	1313271	2-isopropylmalate synthase (EC 2.3.3.13)
Core gene family 1043	ORF1185	Chr I	V_cincinnatiensis_2409-02	+	1313737	1314270	putative membrane-associated phospholipid phosphatase, PAP2 superfamily
Core gene family 1044	ORF1186	Chr I	V_cincinnatiensis_2409-02	+	1314267	1315313	Glycosyltransferase
Core gene family 1045	ORF1187	Chr I	V_cincinnatiensis_2409-02	+	1315658	1316620	Probable transcriptional activator for leuABCD operon
Core gene family 1046	ORF1188	Chr I	V_cincinnatiensis_2409-02	+	1316800	1318605	Long-chain-fatty-acid--CoA ligase (EC 6.2.1.3)
Core gene family 1047	ORF1189	Chr I	V_cincinnatiensis_2409-02	+	1319011	1320750	Acetolactate synthase large subunit (EC 2.2.1.6)
Core gene family 1048	ORF1190	Chr I	V_cincinnatiensis_2409-02	+	1320752	1321246	Acetolactate synthase small subunit (EC 2.2.1.6)
Core gene family 1049	ORF1191	Chr I	V_cincinnatiensis_2409-02	-	1321324	1322553	D-3-phosphoglycerate dehydrogenase (EC 1.1.1.95)
Core gene family 1050	ORF1192	Chr I	V_cincinnatiensis_2409-02	-	1322807	1323463	Ribose-5-phosphate isomerase A (EC 5.3.1.6)
Core gene family 1051	ORF1193	Chr I	V_cincinnatiensis_2409-02	-	1323582	1324172	5-formyltetrahydrofolate cyclo-ligase (EC 6.3.3.2)
Core gene family 1052	ORF1194	Chr I	V_cincinnatiensis_2409-02	-	1324366	1324671	Z-ring-associated protein ZapA
Core gene family 1053	ORF1195	Chr I	V_cincinnatiensis_2409-02	+	1324871	1325473	FIG001590: Putative conserved exported protein precursor
Core gene family 1054	ORF1196	Chr I	V_cincinnatiensis_2409-02	+	1325485	1326669	2-polyprenyl-6-methoxyphenol hydroxylase
Core gene family 1055	ORF1197	Chr I	V_cincinnatiensis_2409-02	+	1326683	1327915	2-polyprenylphenol hydroxylase
Core gene family 1056	ORF1198	Chr I	V_cincinnatiensis_2409-02	-	1327976	1328182	Uncharacterized protein VC2473
Core gene family 1057	ORF1199	Chr I	V_cincinnatiensis_2409-02	-	1328721	1329236	Uncharacterized conserved protein
Core gene family 1058	ORF1200	Chr I	V_cincinnatiensis_2409-02	-	1329226	1330197	tRNA-modifying protein YgfZ
Core gene family 1059	ORF1201	Chr I	V_cincinnatiensis_2409-02	+	1330345	1330605	Succinate dehydrogenase flavin-adding protein, antitoxin of CptAB toxin-antitoxin
Core gene family 1060	ORF1202	Chr I	V_cincinnatiensis_2409-02	+	1330715	1330978	hypothetical protein
Core gene family 1061	ORF1203	Chr I	V_cincinnatiensis_2409-02	-	1330981	1332588	L-aspartate oxidase (EC 1.4.3.16)
Core gene family 1062	ORF1204	Chr I	V_cincinnatiensis_2409-02	+	1333159	1333731	RNA polymerase sigma factor RpoE
Core gene family 1063	ORF1205	Chr I	V_cincinnatiensis_2409-02	+	1333766	1334395	Sigma factor RpoE negative regulatory protein RseA
Core gene family 1064	ORF1206	Chr I	V_cincinnatiensis_2409-02	+	1334392	1335357	Sigma factor RpoE negative regulatory protein RseB precursor
Core gene family 1065	ORF1207	Chr I	V_cincinnatiensis_2409-02	+	1335354	1335824	Sigma factor RpoE regulatory protein RseC
Core gene family 1066	ORF1208	Chr I	V_cincinnatiensis_2409-02	+	1335938	1337731	Translation elongation factor LepA
Core gene family 1067	ORF1209	Chr I	V_cincinnatiensis_2409-02	+	1337823	1338707	Signal peptidase I (EC 3.4.21.89)
Core gene family 1068	ORF1210	Chr I	V_cincinnatiensis_2409-02	+	1338743	1339423	Ribonuclease III (EC 3.1.26.3)
Core gene family 1069	ORF1211	Chr I	V_cincinnatiensis_2409-02	+	1339413	1340384	GTP-binding protein Era
Core gene family 1070	ORF1212	Chr I	V_cincinnatiensis_2409-02	+	1340437	1341162	DNA recombination and repair protein RecO
Core gene family 1071	ORF1213	Chr I	V_cincinnatiensis_2409-02	+	1341159	1341890	Pyridoxine 5'-phosphate synthase (EC 2.6.99.2)
Core gene family 1072	ORF1214	Chr I	V_cincinnatiensis_2409-02	+	1341899	1342285	Holo-[acyl-carrier-protein] synthase (EC 2.7.8.7)
Core gene family 1073	ORF1215	Chr I	V_cincinnatiensis_2409-02	-	1342288	1345071	Signal transduction histidine-protein kinase BarA (EC 2.7.13.3)
Core gene family 1074	ORF1216	Chr I	V_cincinnatiensis_2409-02	+	1345245	1346615	23S rRNA (uracil(1939)-C(5))-methyltransferase (EC 2.1.1.190)
Core gene family 1075	ORF1217	Chr I	V_cincinnatiensis_2409-02	+	1346632	1348851	Inactive (p)ppGpp 3'-pyrophosphohydrolase domain / GTP pyrophosphokinase (EC 2.7.6.5), (p)ppGpp synthetase I
Core gene family 1076	ORF1218	Chr I	V_cincinnatiensis_2409-02	+	1348915	1349757	Nucleoside triphosphate pyrophosphohydrolase MazG (EC 3.6.1.8)
Core gene family 1077	ORF1219	Chr I	V_cincinnatiensis_2409-02	+	1349917	1351554	CTP synthase (EC 6.3.4.2)
Core gene family 1078	ORF1220	Chr I	V_cincinnatiensis_2409-02	+	1351632	1352933	Enolase (EC 4.2.1.11)
Core gene family 1079	ORF1221	Chr I	V_cincinnatiensis_2409-02	-	1353046	1354266	CCA tRNA nucleotidyltransferase (EC 2.7.7.72)
Core gene family 1080	ORF1222	Chr I	V_cincinnatiensis_2409-02	-	1354333	1354941	Arylsulfatase (EC 3.1.6.1)
Core gene family 1081	ORF1223	Chr I	V_cincinnatiensis_2409-02	-	1355173	1356432	Probable low-affinity inorganic phosphate transporter
Core gene family 1082	ORF1224	Chr I	V_cincinnatiensis_2409-02	-	1356576	1357256	Phosphate transport regulator (distant homolog of PhoU)
Core gene family 1083	ORF1225	Chr I	V_cincinnatiensis_2409-02	+	1357462	1358979	Inorganic triphosphatase (EC 3.6.1.25)
Core gene family 1084	ORF1226	Chr I	V_cincinnatiensis_2409-02	+	1359440	1360696	N-acetylglucosamine regulated methyl-accepting chemotaxis protein
Core gene family 1085	ORF1227	Chr I	V_cincinnatiensis_2409-02	+	1360816	1363662	Glutamine synthetase adenylyl-L-tyrosine phosphorylase (EC 2.7.7.89) / Glutamate-ammonia-ligase adenylyltransferase (EC 2.7.7.42)
Core gene family 1086	ORF1228	Chr I	V_cincinnatiensis_2409-02	+	1363727	1365157	D-glycero-beta-D-manno-heptose 1-phosphate adenylyltransferase (EC 2.7.7.70) / D-glycero-beta-D-manno-heptose-7-phosphate kinase (EC 2.7.1.167)
Core gene family 1087	ORF1229	Chr I	V_cincinnatiensis_2409-02	-	1365298	1366614	Outer membrane channel TolC (OpmH)
Core gene family 1088	ORF1230	Chr I	V_cincinnatiensis_2409-02	+	1366934	1367569	ADP-ribose pyrophosphatase (EC 3.6.1.13)
Core gene family 1089	ORF1231	Chr I	V_cincinnatiensis_2409-02	+	1367571	1368026	Uncharacterized protein YqiB
Core gene family 1090	ORF1232	Chr I	V_cincinnatiensis_2409-02	+	1368037	1368858	3',5'-cyclic-nucleotide phosphodiesterase (EC 3.1.4.17)
Core gene family 1091	ORF1233	Chr I	V_cincinnatiensis_2409-02	+	1368863	1369450	Esterase YqiA
Core gene family 1092	ORF1234	Chr I	V_cincinnatiensis_2409-02	+	1369667	1371559	DNA topoisomerase IV subunit B (EC 5.99.1.3)
Core gene family 1093	ORF1235	Chr I	V_cincinnatiensis_2409-02	+	1371560	1373833	DNA topoisomerase IV subunit A (EC 5.99.1.3)
Core gene family 1094	ORF1236	Chr I	V_cincinnatiensis_2409-02	-	1373898	1374095	DNA gyrase inhibitor YacG
Core gene family 1095	ORF1237	Chr I	V_cincinnatiensis_2409-02	-	1374153	1374893	Cell division protein ZapD
Core gene family 1096	ORF1238	Chr I	V_cincinnatiensis_2409-02	-	1374919	1375533	Dephospho-CoA kinase (EC 2.7.1.24)
Core gene family 1097	ORF1239	Chr I	V_cincinnatiensis_2409-02	-	1375539	1376051	Leader peptidase (Prepilin peptidase) (EC 3.4.23.43) / N-methyltransferase (EC 2.1.1.-)
Core gene family 1098	ORF1241	Chr I	V_cincinnatiensis_2409-02	-	1376445	1377671	Type IV fimbrial assembly protein PilC
Core gene family 1099	ORF1242	Chr I	V_cincinnatiensis_2409-02	-	1377692	1379380	Type IV fimbrial assembly, ATPase PilB
Core gene family 1100	ORF1243	Chr I	V_cincinnatiensis_2409-02	-	1379383	1379808	Type IV pilin PilA
Core gene family 1101	ORF1244	Chr I	V_cincinnatiensis_2409-02	-	1380005	1380895	Quinolinate phosphoribosyltransferase [decarboxylating] (EC 2.4.2.19)
Core gene family 1102	ORF1245	Chr I	V_cincinnatiensis_2409-02	+	1381092	1381637	1,6-anhydro-N-acetylmuramyl-L-alanine amidase
Core gene family 1103	ORF1246	Chr I	V_cincinnatiensis_2409-02	-	1381644	1382162	Flavodoxin 2
Core gene family 1104	ORF1247	Chr I	V_cincinnatiensis_2409-02	+	1382306	1383214	Site-specific tyrosine recombinase XerD
Core gene family 1105	ORF1248	Chr I	V_cincinnatiensis_2409-02	+	1383230	1383973	Thiol:disulfide interchange protein DsbC
Core gene family 1106	ORF1249	Chr I	V_cincinnatiensis_2409-02	+	1384009	1385775	Single-stranded-DNA-specific exonuclease RecJ
Core gene family 1107	ORF1250	Chr I	V_cincinnatiensis_2409-02	+	1386104	1386874	Transcriptional repressor for pyruvate dehydrogenase complex
Core gene family 1108	ORF1251	Chr I	V_cincinnatiensis_2409-02	+	1386925	1389585	Pyruvate dehydrogenase E1 component (EC 1.2.4.1)
Core gene family 1109	ORF1252	Chr I	V_cincinnatiensis_2409-02	+	1389605	1391488	Dihydrolipoamide acetyltransferase component of pyruvate dehydrogenase complex (EC 2.3.1.12)
Core gene family 1110	ORF1253	Chr I	V_cincinnatiensis_2409-02	+	1391742	1393169	Dihydrolipoamide dehydrogenase of pyruvate dehydrogenase complex (EC 1.8.1.4)
Core gene family 1111	ORF1254	Chr I	V_cincinnatiensis_2409-02	-	1393241	1393873	Quorum-sensing regulator of virulence HapR
Core gene family 1112	ORF1255	Chr I	V_cincinnatiensis_2409-02	+	1394215	1394745	Hypoxanthine-guanine phosphoribosyltransferase (EC 2.4.2.8)
Core gene family 1113	ORF1256	Chr I	V_cincinnatiensis_2409-02	-	1394821	1395489	Carbonic anhydrase, beta class (EC 4.2.1.1)
Core gene family 1114	ORF1257	Chr I	V_cincinnatiensis_2409-02	+	1395819	1396742	Uncharacterized efflux ABC transporter, ATP-binding protein YadG
Core gene family 1115	ORF1258	Chr I	V_cincinnatiensis_2409-02	+	1396742	1397512	Uncharacterized efflux ABC transporter, permease protein YadH
Core gene family 1116	ORF1259	Chr I	V_cincinnatiensis_2409-02	-	1397668	1398549	Pantoate--beta-alanine ligase (EC 6.3.2.1)
Core gene family 1117	ORF1260	Chr I	V_cincinnatiensis_2409-02	-	1398561	1399355	3-methyl-2-oxobutanoate hydroxymethyltransferase (EC 2.1.2.11)
Core gene family 1118	ORF1261	Chr I	V_cincinnatiensis_2409-02	-	1399352	1399861	2-amino-4-hydroxy-6-hydroxymethyldihydropteridine pyrophosphokinase (EC 2.7.6.3)
Core gene family 1119	ORF1262	Chr I	V_cincinnatiensis_2409-02	-	1399858	1401231	Poly(A) polymerase (EC 2.7.7.19)
Core gene family 1120	ORF1263	Chr I	V_cincinnatiensis_2409-02	-	1401343	1402212	Glutamyl-Q tRNA(Asp) synthetase
Core gene family 1121	ORF1264	Chr I	V_cincinnatiensis_2409-02	-	1402346	1402792	RNA polymerase-binding transcription factor DksA
Core gene family 1122	ORF1265	Chr I	V_cincinnatiensis_2409-02	-	1402929	1403672	Sugar fermentation stimulation protein SfsA
Core gene family 1123	ORF1266	Chr I	V_cincinnatiensis_2409-02	+	1403820	1404752	Universal stress protein family 1
Core gene family 1124	ORF1267	Chr I	V_cincinnatiensis_2409-02	+	1404793	1404912	hypothetical protein
Core gene family 1125	ORF1268	Chr I	V_cincinnatiensis_2409-02	+	1404974	1407436	ATP-dependent helicase HrpB
Core gene family 1126	ORF1269	Chr I	V_cincinnatiensis_2409-02	+	1407433	1409760	Multimodular transpeptidase-transglycosylase (EC 2.4.1.129) (EC 3.4.-.-)
Core gene family 1127	ORF1270	Chr I	V_cincinnatiensis_2409-02	+	1409852	1412110	bifunctional outer membrane translocase / extracellular lipase, PlpD
Core gene family 1128	ORF1271	Chr I	V_cincinnatiensis_2409-02	+	1412348	1414945	Aconitate hydratase 2 (EC 4.2.1.3) @ 2-methylisocitrate dehydratase (EC 4.2.1.99)
Core gene family 1129	ORF1272	Chr I	V_cincinnatiensis_2409-02	+	1415154	1415834	Copper-sensing two-component system response regulator CpxR
Core gene family 1130	ORF1273	Chr I	V_cincinnatiensis_2409-02	+	1415827	1417215	hypothetical protein
Core gene family 1131	ORF1274	Chr I	V_cincinnatiensis_2409-02	+	1417364	1419562	TonB-dependent receptor; Outer membrane receptor for ferrienterochelin and colicins
Core gene family 1132	ORF1275	Chr I	V_cincinnatiensis_2409-02	+	1419722	1420093	hypothetical protein
Core gene family 1133	ORF1276	Chr I	V_cincinnatiensis_2409-02	+	1420291	1420629	Nitrogen regulatory protein P-II, GlnK
Core gene family 1134	ORF1277	Chr I	V_cincinnatiensis_2409-02	+	1420650	1421885	Ammonium transporter
Core gene family 1135	ORF1278	Chr I	V_cincinnatiensis_2409-02	-	1421951	1423036	Putrescine transport ATP-binding protein PotG (TC 3.A.1.11.2)
Core gene family 1136	ORF1279	Chr I	V_cincinnatiensis_2409-02	-	1423033	1424637	Ferric iron ABC transporter, permease protein
Core gene family 1137	ORF1280	Chr I	V_cincinnatiensis_2409-02	-	1424779	1425777	Ferric iron ABC transporter, iron-binding protein
Core gene family 1138	ORF1281	Chr I	V_cincinnatiensis_2409-02	-	1426020	1427432	N-acetylglucosamine phosphomutase (EC 5.4.2.3)
Core gene family 1139	ORF1282	Chr I	V_cincinnatiensis_2409-02	-	1427480	1429882	N,N'-diacetylchitobiose phosphorylase (EC 2.4.1.280)
Core gene family 1140	ORF1283	Chr I	V_cincinnatiensis_2409-02	-	1429969	1431885	beta-N-acetylglucosaminidase (EC 3.2.1.52)
Core gene family 1141	ORF1284	Chr I	V_cincinnatiensis_2409-02	-	1431889	1432770	Glucosamine kinase GpsK (EC 2.7.1.8)
Core gene family 1142	ORF1285	Chr I	V_cincinnatiensis_2409-02	-	1432767	1434494	Glucosaminyl-1,4-glucosamine-6-phosphate hydrolase
Core gene family 1143	ORF1286	Chr I	V_cincinnatiensis_2409-02	-	1434557	1435552	Chitobiose ABC transporter, ATP-binding protein 2
Core gene family 1144	ORF1287	Chr I	V_cincinnatiensis_2409-02	-	1435592	1436575	Chitobiose ABC transporter, ATP-binding protein 1
Core gene family 1145	ORF1288	Chr I	V_cincinnatiensis_2409-02	-	1436577	1437602	Chitobiose ABC transporter, permease protein 2
Core gene family 1146	ORF1289	Chr I	V_cincinnatiensis_2409-02	-	1437605	1438591	Chitobiose ABC transporter, permease protein 1
Core gene family 1147	ORF1290	Chr I	V_cincinnatiensis_2409-02	-	1438751	1440421	Chitobiose ABC transporter, substrate-binding protein
Core gene family 1148	ORF1291	Chr I	V_cincinnatiensis_2409-02	-	1441191	1444610	Chitin catabolic cascade sensor histidine kinase ChiS
Core gene family 1149	ORF1292	Chr I	V_cincinnatiensis_2409-02	+	1444612	1444737	hypothetical protein
Core gene family 1150	ORF1293	Chr I	V_cincinnatiensis_2409-02	-	1444779	1445804	16S rRNA (guanine(1207)-N(2))-methyltransferase (EC 2.1.1.172)
Core gene family 1151	ORF1294	Chr I	V_cincinnatiensis_2409-02	-	1445870	1446955	UPF0118 membrane protein VC0624
Core gene family 1152	ORF1295	Chr I	V_cincinnatiensis_2409-02	+	1447057	1447215	hypothetical protein
Core gene family 1153	ORF1296	Chr I	V_cincinnatiensis_2409-02	-	1447269	1448561	Glutamate-1-semialdehyde 2,1-aminomutase (EC 5.4.3.8)
Core gene family 1154	ORF1298	Chr I	V_cincinnatiensis_2409-02	+	1448918	1449274	Iron-sulfur cluster insertion protein ErpA
Core gene family 1155	ORF1299	Chr I	V_cincinnatiensis_2409-02	-	1449358	1450650	Peptidase, M23/M37 family
Core gene family 1156	ORF1300	Chr I	V_cincinnatiensis_2409-02	+	1450780	1451967	Tyrosyl-tRNA synthetase (EC 6.1.1.1)
Core gene family 1157	ORF1301	Chr I	V_cincinnatiensis_2409-02	-	1452021	1453439	D-alanyl-D-alanine carboxypeptidase (EC 3.4.16.4)
Core gene family 1158	ORF1302	Chr I	V_cincinnatiensis_2409-02	-	1453543	1454547	Outer membrane porin OmpU
Core gene family 1159	ORF1303	Chr I	V_cincinnatiensis_2409-02	-	1454916	1455023	hypothetical protein
Core gene family 1160	ORF1304	Chr I	V_cincinnatiensis_2409-02	+	1455097	1455570	Transcription elongation factor GreA
Core gene family 1161	ORF1305	Chr I	V_cincinnatiensis_2409-02	-	1455648	1455944	RNA-binding protein YhbY
Core gene family 1162	ORF1306	Chr I	V_cincinnatiensis_2409-02	+	1456064	1456693	23S rRNA (uridine(2552)-2'-O)-methyltransferase (EC 2.1.1.166)
Core gene family 1163	ORF1307	Chr I	V_cincinnatiensis_2409-02	+	1456792	1458765	Cell division-associated, ATP-dependent zinc metalloprotease FtsH
Core gene family 1164	ORF1308	Chr I	V_cincinnatiensis_2409-02	+	1458872	1459714	Dihydropteroate synthase (EC 2.5.1.15)
Core gene family 1165	ORF1309	Chr I	V_cincinnatiensis_2409-02	+	1459724	1461064	Phosphoglucosamine mutase (EC 5.4.2.10)
Core gene family 1166	ORF1310	Chr I	V_cincinnatiensis_2409-02	+	1461300	1461635	Protein translocase membrane subunit SecG
Core gene family 1167	ORF1311	Chr I	V_cincinnatiensis_2409-02	+	1462088	1462543	Bacterial ribosome SSU maturation protein RimP
Core gene family 1168	ORF1312	Chr I	V_cincinnatiensis_2409-02	+	1462578	1464065	Transcription termination protein NusA
Core gene family 1169	ORF1313	Chr I	V_cincinnatiensis_2409-02	+	1464090	1466792	Translation initiation factor 2
Core gene family 1170	ORF1314	Chr I	V_cincinnatiensis_2409-02	+	1466888	1467283	Ribosome-binding factor A
Core gene family 1171	ORF1315	Chr I	V_cincinnatiensis_2409-02	+	1467283	1468224	tRNA pseudouridine(55) synthase (EC 5.4.99.25)
Core gene family 1172	ORF1316	Chr I	V_cincinnatiensis_2409-02	+	1468350	1468619	SSU ribosomal protein S15p (S13e)
Core gene family 1173	ORF1317	Chr I	V_cincinnatiensis_2409-02	+	1468903	1471041	Polyribonucleotide nucleotidyltransferase (EC 2.7.7.8)
Core gene family 1174	ORF1318	Chr I	V_cincinnatiensis_2409-02	+	1471160	1472065	Lipoprotein NlpI
Core gene family 1175	ORF1319	Chr I	V_cincinnatiensis_2409-02	-	1472113	1472991	Uncharacterized peptidase U32 family member YhbV
Core gene family 1176	ORF1320	Chr I	V_cincinnatiensis_2409-02	-	1473009	1474022	Uncharacterized protease YhbU
Core gene family 1177	ORF1321	Chr I	V_cincinnatiensis_2409-02	-	1474176	1476221	diguanylate cyclase/phosphodiesterase (GGDEF & EAL domains) with PAS/PAC sensor(s)
Core gene family 1178	ORF1322	Chr I	V_cincinnatiensis_2409-02	-	1476289	1476438	hypothetical protein
Core gene family 1179	ORF1323	Chr I	V_cincinnatiensis_2409-02	+	1476480	1477007	Uncharacterized protein YhbT
Core gene family 1180	ORF1324	Chr I	V_cincinnatiensis_2409-02	+	1476991	1477497	Uncharacterized N-acetyltransferase YhbS
Core gene family 1181	ORF1325	Chr I	V_cincinnatiensis_2409-02	+	1477568	1477969	DNA polymerase III psi subunit (EC 2.7.7.7)
Core gene family 1182	ORF1326	Chr I	V_cincinnatiensis_2409-02	+	1477974	1478423	Ribosomal-protein-S18p-alanine acetyltransferase (EC 2.3.1.128)
Core gene family 1183	ORF1327	Chr I	V_cincinnatiensis_2409-02	+	1478586	1480175	Peptide chain release factor 3
Core gene family 1184	ORF1328	Chr I	V_cincinnatiensis_2409-02	-	1480299	1481522	ATP-dependent RNA helicase SrmB
Core gene family 1185	ORF1329	Chr I	V_cincinnatiensis_2409-02	-	1481613	1482320	tRNA(1)(Val) (adenine(37)-N(6))-methyltransferase (EC 2.1.1.223)
Core gene family 1186	ORF1330	Chr I	V_cincinnatiensis_2409-02	+	1482644	1483960	Na(+)-dependent branched-chain amino acid transporter
Core gene family 1187	ORF1331	Chr I	V_cincinnatiensis_2409-02	+	1484310	1485242	Peptide chain release factor 2 @ programmed frameshift-containing
Core gene family 1188	ORF1333	Chr I	V_cincinnatiensis_2409-02	+	1486115	1486807	Lysyl-tRNA synthetase (class II) (EC 6.1.1.6)
Core gene family 1189	ORF1334	Chr I	V_cincinnatiensis_2409-02	+	1487106	1488437	Transcriptional regulator VpsR
Core gene family 1190	ORF1335	Chr I	V_cincinnatiensis_2409-02	-	1488489	1489523	Tas protein, an NADP(H)-dependent aldo-keto reductase
Core gene family 1191	ORF1336	Chr I	V_cincinnatiensis_2409-02	-	1489704	1490378	DNA mismatch repair endonuclease MutH
Core gene family 1192	ORF1338	Chr I	V_cincinnatiensis_2409-02	+	1490991	1491509	Adenosine (5')-pentaphospho-(5'')-adenosine pyrophosphohydrolase
Core gene family 1193	ORF1339	Chr I	V_cincinnatiensis_2409-02	+	1491512	1493758	FIG001592: Phosphocarrier protein kinase/phosphorylase, nitrogen regulation associated
Core gene family 1194	ORF1340	Chr I	V_cincinnatiensis_2409-02	+	1493768	1494562	Uncharacterized UPF0721 integral membrane protein
Core gene family 1195	ORF1341	Chr I	V_cincinnatiensis_2409-02	+	1494596	1495411	Prolipoprotein diacylglyceryl transferase
Core gene family 1196	ORF1342	Chr I	V_cincinnatiensis_2409-02	+	1495421	1496272	Thymidylate synthase (EC 2.1.1.45)
Core gene family 1197	ORF1343	Chr I	V_cincinnatiensis_2409-02	-	1496428	1497576	Sodium-dependent phosphate transporter
Core gene family 1198	ORF1344	Chr I	V_cincinnatiensis_2409-02	+	1497884	1498846	Transcriptional activator NhaR
Core gene family 1199	ORF1345	Chr I	V_cincinnatiensis_2409-02	+	1499143	1499439	Transcriptional activator HlyU
Core gene family 1200	ORF1346	Chr I	V_cincinnatiensis_2409-02	-	1499544	1499804	SSU ribosomal protein S20p
Core gene family 1201	ORF1347	Chr I	V_cincinnatiensis_2409-02	+	1500153	1501721	Peptidoglycan lipid II flippase MurJ
Core gene family 1202	ORF1348	Chr I	V_cincinnatiensis_2409-02	+	1501787	1502755	FMN adenylyltransferase (EC 2.7.7.2) / Riboflavin kinase (EC 2.7.1.26)
Core gene family 1203	ORF1349	Chr I	V_cincinnatiensis_2409-02	+	1502786	1505632	Isoleucyl-tRNA synthetase (EC 6.1.1.5)
Core gene family 1204	ORF1350	Chr I	V_cincinnatiensis_2409-02	+	1505648	1506148	Lipoprotein signal peptidase (EC 3.4.23.36)
Core gene family 1205	ORF1351	Chr I	V_cincinnatiensis_2409-02	+	1506289	1506720	FKBP-type peptidyl-prolyl cis-trans isomerase SlpA (EC 5.2.1.8)
Core gene family 1206	ORF1352	Chr I	V_cincinnatiensis_2409-02	+	1506763	1507713	4-hydroxy-3-methylbut-2-enyl diphosphate reductase (EC 1.17.7.4)
Core gene family 1207	ORF1353	Chr I	V_cincinnatiensis_2409-02	-	1507825	1509312	Carbon starvation protein A
Core gene family 1208	ORF1354	Chr I	V_cincinnatiensis_2409-02	+	1509517	1509906	FIG01199685: hypothetical protein
Core gene family 1209	ORF1355	Chr I	V_cincinnatiensis_2409-02	-	1509997	1511124	Anhydro-N-acetylmuramic acid kinase (EC 2.7.1.170)
Core gene family 1210	ORF1356	Chr I	V_cincinnatiensis_2409-02	+	1511252	1512241	beta-N-acetylglucosaminidase (EC 3.2.1.52)
Core gene family 1211	ORF1357	Chr I	V_cincinnatiensis_2409-02	-	1512267	1512992	Two-component transcriptional response regulator BtsR
Core gene family 1212	ORF1358	Chr I	V_cincinnatiensis_2409-02	-	1512996	1514690	Sensor histidine kinase BtsS
Core gene family 1213	ORF1359	Chr I	V_cincinnatiensis_2409-02	+	1514911	1515984	2-keto-3-deoxy-D-arabino-heptulosonate-7-phosphate synthase I alpha (EC 2.5.1.54)
Core gene family 1214	ORF1360	Chr I	V_cincinnatiensis_2409-02	+	1516005	1517132	Chorismate mutase I (EC 5.4.99.5) / Cyclohexadienyl dehydrogenase (EC 1.3.1.12)(EC 1.3.1.43)
Core gene family 1215	ORF1361	Chr I	V_cincinnatiensis_2409-02	-	1517170	1517547	FIG01200641: hypothetical protein
Core gene family 1216	ORF1362	Chr I	V_cincinnatiensis_2409-02	-	1517684	1519351	Energy-dependent translational throttle protein EttA
Core gene family 1217	ORF1363	Chr I	V_cincinnatiensis_2409-02	+	1519615	1521561	Soluble lytic murein transglycosylase (EC 4.2.2.n1)
Core gene family 1218	ORF1364	Chr I	V_cincinnatiensis_2409-02	+	1521616	1521909	Transcriptional repressor protein TrpR
Core gene family 1219	ORF1365	Chr I	V_cincinnatiensis_2409-02	-	1521974	1522525	Inosine/xanthosine triphosphatase
Core gene family 1220	ORF1366	Chr I	V_cincinnatiensis_2409-02	-	1522540	1523721	Chorismate mutase I (EC 5.4.99.5) / Prephenate dehydratase (EC 4.2.1.51)
Core gene family 1221	ORF1367	Chr I	V_cincinnatiensis_2409-02	-	1523964	1524293	Ribosome-associated inhibitor A
Core gene family 1222	ORF1368	Chr I	V_cincinnatiensis_2409-02	-	1524698	1525429	Outer membrane beta-barrel assembly protein BamD
Core gene family 1223	ORF1369	Chr I	V_cincinnatiensis_2409-02	+	1525582	1526556	LSU rRNA pseudouridine(1911/1915/1917) synthase (EC 5.4.99.23)
Core gene family 1224	ORF1370	Chr I	V_cincinnatiensis_2409-02	+	1526559	1527284	FIG00003370: Multicopper polyphenol oxidase
Core gene family 1225	ORF1371	Chr I	V_cincinnatiensis_2409-02	+	1527383	1529368	Chaperone protein ClpB (ATP-dependent unfoldase)
Core gene family 1226	ORF1373	Chr I	V_cincinnatiensis_2409-02	+	1536222	1536944	NADPH-flavin oxidoreductase
Core gene family 1227	ORF1374	Chr I	V_cincinnatiensis_2409-02	-	1536990	1538375	AmpG permease
Core gene family 1228	ORF1375	Chr I	V_cincinnatiensis_2409-02	-	1538428	1538976	Peptidyl-prolyl cis-trans isomerase PpiA precursor (EC 5.2.1.8)
Core gene family 1229	ORF1376	Chr I	V_cincinnatiensis_2409-02	-	1538969	1539544	Hypothetical lipoprotein YajG precursor
Core gene family 1230	ORF1377	Chr I	V_cincinnatiensis_2409-02	-	1539589	1540722	23S rRNA (guanine(1835)-N(2))-methyltransferase (EC 2.1.1.174)
Core gene family 1231	ORF1378	Chr I	V_cincinnatiensis_2409-02	+	1540863	1541171	Cell division protein BolA
Core gene family 1232	ORF1385	Chr I	V_cincinnatiensis_2409-02	+	1547666	1548670	FAD:protein FMN transferase (EC 2.7.1.180) @ FAD:protein FMN transferase (EC 2.7.1.180), NqrBC-associated
Core gene family 1233	ORF1386	Chr I	V_cincinnatiensis_2409-02	+	1548692	1548925	Probable exported or periplasmic protein in ApbE locus
Core gene family 1234	ORF1387	Chr I	V_cincinnatiensis_2409-02	+	1549045	1549278	hypothetical protein
Core gene family 1235	ORF1388	Chr I	V_cincinnatiensis_2409-02	+	1549358	1550425	DNA polymerase IV (EC 2.7.7.7)
Core gene family 1236	ORF1389	Chr I	V_cincinnatiensis_2409-02	+	1550504	1551247	Methyl-accepting chemotaxis protein
Core gene family 1237	ORF1391	Chr I	V_cincinnatiensis_2409-02	-	1552930	1553838	FIG003737: Predicted deacylase
Core gene family 1238	ORF1392	Chr I	V_cincinnatiensis_2409-02	-	1553986	1554891	Ribosomal protein S6--L-glutamate ligase
Core gene family 1239	ORF1393	Chr I	V_cincinnatiensis_2409-02	-	1554891	1555331	hypothetical protein sometimes fused to ribosomal protein S6 glutaminyl transferase
Core gene family 1240	ORF1394	Chr I	V_cincinnatiensis_2409-02	-	1555588	1557060	Cytosol nonspecific dipeptidase (EC 3.4.13.18)
Core gene family 1241	ORF1395	Chr I	V_cincinnatiensis_2409-02	-	1557762	1559546	Transcriptional regulator, GntR family domain / Aspartate aminotransferase (EC 2.6.1.1)
Core gene family 1242	ORF1396	Chr I	V_cincinnatiensis_2409-02	-	1559649	1560920	Gamma-aminobutyrate:alpha-ketoglutarate aminotransferase (EC 2.6.1.19)
Core gene family 1243	ORF1397	Chr I	V_cincinnatiensis_2409-02	-	1560953	1562380	Succinate-semialdehyde dehydrogenase [NAD(P)+] (EC 1.2.1.16)
Core gene family 1244	ORF1398	Chr I	V_cincinnatiensis_2409-02	+	1562599	1563615	TRAP transporter solute receptor, unknown substrate 6
Core gene family 1245	ORF1399	Chr I	V_cincinnatiensis_2409-02	+	1563612	1564289	TRAP dicarboxylate transporter, DctQ subunit, unknown substrate 6
Core gene family 1246	ORF1400	Chr I	V_cincinnatiensis_2409-02	+	1564279	1565601	TRAP dicarboxylate transporter, DctM subunit, unknown substrate 6
Core gene family 1247	ORF1401	Chr I	V_cincinnatiensis_2409-02	+	1565868	1567160	Xanthine/uracil/thiamine/ascorbate permease family protein
Core gene family 1248	ORF1402	Chr I	V_cincinnatiensis_2409-02	+	1567197	1567661	Xanthine-guanine phosphoribosyltransferase (EC 2.4.2.22)
Core gene family 1249	ORF1403	Chr I	V_cincinnatiensis_2409-02	+	1567772	1569019	Fermentation/respiration switch protein
Core gene family 1250	ORF1404	Chr I	V_cincinnatiensis_2409-02	+	1569113	1569502	Curlin genes transcriptional activator
Core gene family 1251	ORF1405	Chr I	V_cincinnatiensis_2409-02	+	1569625	1570758	Glutamate 5-kinase (EC 2.7.2.11) / RNA-binding C-terminal domain PUA
Core gene family 1252	ORF1406	Chr I	V_cincinnatiensis_2409-02	+	1570785	1572020	Gamma-glutamyl phosphate reductase (EC 1.2.1.41)
Core gene family 1253	ORF1407	Chr I	V_cincinnatiensis_2409-02	+	1572153	1572602	Ribonucleotide reductase transcriptional regulator NrdR
Core gene family 1254	ORF1408	Chr I	V_cincinnatiensis_2409-02	+	1572617	1573717	Diaminohydroxyphosphoribosylaminopyrimidine deaminase (EC 3.5.4.26) / 5-amino-6-(5-phosphoribosylamino)uracil reductase (EC 1.1.1.193)
Core gene family 1255	ORF1409	Chr I	V_cincinnatiensis_2409-02	+	1573729	1574385	Riboflavin synthase eubacterial/eukaryotic (EC 2.5.1.9)
Core gene family 1256	ORF1410	Chr I	V_cincinnatiensis_2409-02	+	1574440	1575552	3,4-dihydroxy-2-butanone 4-phosphate synthase (EC 4.1.99.12) / GTP cyclohydrolase II (EC 3.5.4.25)
Core gene family 1257	ORF1411	Chr I	V_cincinnatiensis_2409-02	+	1575743	1576213	6,7-dimethyl-8-ribityllumazine synthase (EC 2.5.1.78)
Core gene family 1258	ORF1412	Chr I	V_cincinnatiensis_2409-02	+	1576213	1576683	Transcription termination protein NusB
Core gene family 1259	ORF1413	Chr I	V_cincinnatiensis_2409-02	+	1576807	1577781	Thiamine-monophosphate kinase (EC 2.7.4.16)
Core gene family 1260	ORF1414	Chr I	V_cincinnatiensis_2409-02	+	1577778	1578284	Phosphatidylglycerophosphatase A (EC 3.1.3.27)
Core gene family 1261	ORF1415	Chr I	V_cincinnatiensis_2409-02	-	1578397	1581018	[Protein-PII] uridylyltransferase (EC 2.7.7.59) / [Protein-PII]-UMP uridylyl-removing enzyme
Core gene family 1262	ORF1416	Chr I	V_cincinnatiensis_2409-02	-	1581155	1581997	Methionine aminopeptidase (EC 3.4.11.18)
Core gene family 1263	ORF1418	Chr I	V_cincinnatiensis_2409-02	+	1582443	1583171	SSU ribosomal protein S2p (SAe)
Core gene family 1264	ORF1419	Chr I	V_cincinnatiensis_2409-02	+	1583302	1584144	Translation elongation factor Ts
Core gene family 1265	ORF1420	Chr I	V_cincinnatiensis_2409-02	+	1584288	1585019	Uridylate kinase (EC 2.7.4.22)
Core gene family 1266	ORF1421	Chr I	V_cincinnatiensis_2409-02	+	1585056	1585613	Ribosome recycling factor
Core gene family 1267	ORF1422	Chr I	V_cincinnatiensis_2409-02	+	1585706	1586458	Undecaprenyl diphosphate synthase (EC 2.5.1.31)
Core gene family 1268	ORF1424	Chr I	V_cincinnatiensis_2409-02	+	1586729	1587316	Phosphatidate cytidylyltransferase (EC 2.7.7.41)
Core gene family 1269	ORF1425	Chr I	V_cincinnatiensis_2409-02	+	1587350	1588573	1-deoxy-D-xylulose 5-phosphate reductoisomerase (EC 1.1.1.267)
Core gene family 1270	ORF1426	Chr I	V_cincinnatiensis_2409-02	+	1588570	1589928	Intramembrane protease RasP/YluC, implicated in cell division based on FtsL cleavage
Core gene family 1271	ORF1427	Chr I	V_cincinnatiensis_2409-02	+	1589978	1592386	Outer membrane protein assembly factor YaeT
Core gene family 1272	ORF1428	Chr I	V_cincinnatiensis_2409-02	+	1592399	1592911	Periplasmic chaperone of outer membrane proteins Skp @ Outer membrane protein H precursor
Core gene family 1273	ORF1429	Chr I	V_cincinnatiensis_2409-02	+	1592930	1593964	UDP-3-O-[3-hydroxymyristoyl] glucosamine N-acyltransferase (EC 2.3.1.191)
Core gene family 1274	ORF1430	Chr I	V_cincinnatiensis_2409-02	+	1594117	1594548	3-hydroxyacyl-[acyl-carrier-protein] dehydratase, FabZ form (EC 4.2.1.59)
Core gene family 1275	ORF1431	Chr I	V_cincinnatiensis_2409-02	+	1594550	1595338	Acyl-[acyl-carrier-protein]--UDP-N-acetylglucosamine O-acyltransferase (EC 2.3.1.129)
Core gene family 1276	ORF1432	Chr I	V_cincinnatiensis_2409-02	+	1595441	1596583	Lipid-A-disaccharide synthase (EC 2.4.1.182)
Core gene family 1277	ORF1433	Chr I	V_cincinnatiensis_2409-02	+	1596590	1597210	Ribonuclease HII (EC 3.1.26.4)
Core gene family 1278	ORF1434	Chr I	V_cincinnatiensis_2409-02	+	1597305	1600187	DNA polymerase III alpha subunit (EC 2.7.7.7)
Core gene family 1279	ORF1436	Chr I	V_cincinnatiensis_2409-02	+	1600829	1601788	Acetyl-coenzyme A carboxyl transferase alpha chain (EC 6.4.1.2)
Core gene family 1280	ORF1437	Chr I	V_cincinnatiensis_2409-02	+	1601889	1603190	tRNA(Ile)-lysidine synthetase (EC 6.3.4.19)
Core gene family 1281	ORF1438	Chr I	V_cincinnatiensis_2409-02	+	1603280	1603567	Cytochrome c553
Core gene family 1282	ORF1439	Chr I	V_cincinnatiensis_2409-02	+	1603724	1604062	Nitrogen regulatory protein P-II
Core gene family 1283	ORF1440	Chr I	V_cincinnatiensis_2409-02	+	1604138	1604992	UPF0294 protein YafD
Core gene family 1284	ORF1441	Chr I	V_cincinnatiensis_2409-02	-	1605002	1605847	Membrane-bound lytic murein transglycosylase D
Core gene family 1285	ORF1443	Chr I	V_cincinnatiensis_2409-02	-	1606645	1607403	Hydroxyacylglutathione hydrolase (EC 3.1.2.6)
Core gene family 1286	ORF1444	Chr I	V_cincinnatiensis_2409-02	+	1607441	1608172	FIG005121: SAM-dependent methyltransferase (EC 2.1.1.-)
Core gene family 1287	ORF1445	Chr I	V_cincinnatiensis_2409-02	-	1608194	1608655	Ribonuclease HI (EC 3.1.26.4)
Core gene family 1288	ORF1446	Chr I	V_cincinnatiensis_2409-02	+	1608712	1609452	DNA polymerase III epsilon subunit (EC 2.7.7.7)
Core gene family 1289	ORF1447	Chr I	V_cincinnatiensis_2409-02	+	1609461	1610711	FIG004599: Hypothetical protein
Core gene family 1290	ORF1449	Chr I	V_cincinnatiensis_2409-02	+	1613552	1614127	D-sedoheptulose 7-phosphate isomerase (EC 5.3.1.28)
Core gene family 1291	ORF1450	Chr I	V_cincinnatiensis_2409-02	+	1614198	1615028	Putative glutamine amidotransferase YafJ
Core gene family 1292	ORF1451	Chr I	V_cincinnatiensis_2409-02	-	1615090	1615737	Phosphoribosylglycinamide formyltransferase (EC 2.1.2.2)
Core gene family 1293	ORF1452	Chr I	V_cincinnatiensis_2409-02	-	1615741	1616781	Phosphoribosylformylglycinamidine cyclo-ligase (EC 6.3.3.1)
Core gene family 1294	ORF1453	Chr I	V_cincinnatiensis_2409-02	+	1616949	1617575	Uracil phosphoribosyltransferase (EC 2.4.2.9)
Core gene family 1295	ORF1454	Chr I	V_cincinnatiensis_2409-02	-	1617628	1618602	LSU rRNA pseudouridine(2604) synthase (EC 5.4.99.21)
Core gene family 1296	ORF1455	Chr I	V_cincinnatiensis_2409-02	-	1618690	1619271	Uncharacterized protein VC_2222
Core gene family 1297	ORF1457	Chr I	V_cincinnatiensis_2409-02	-	1620188	1621060	hypothetical protein
Core gene family 1298	ORF1458	Chr I	V_cincinnatiensis_2409-02	+	1621510	1624161	beta-N-acetylglucosaminidase (EC 3.2.1.52)
Core gene family 1299	ORF1459	Chr I	V_cincinnatiensis_2409-02	-	1624298	1627129	Lead, cadmium, zinc and mercury transporting ATPase (EC 3.6.3.3) (EC 3.6.3.5); Copper-translocating P-type ATPase (EC 3.6.3.4)
Core gene family 1300	ORF1460	Chr I	V_cincinnatiensis_2409-02	+	1627170	1628594	Glutamyl-tRNA synthetase (EC 6.1.1.17)
Core gene family 1301	ORF1461	Chr I	V_cincinnatiensis_2409-02	+	1628876	1629862	Outer membrane protein A precursor
Core gene family 1302	ORF1462	Chr I	V_cincinnatiensis_2409-02	-	1629944	1630450	Hypothetical protein, specific for Vibrio
Core gene family 1303	ORF1463	Chr I	V_cincinnatiensis_2409-02	+	1630633	1631469	Transcriptional regulator, AraC family
Core gene family 1304	ORF1464	Chr I	V_cincinnatiensis_2409-02	+	1631522	1632148	Threonine efflux protein
Core gene family 1305	ORF1465	Chr I	V_cincinnatiensis_2409-02	-	1632336	1633430	Flagellar protein FlgT
Core gene family 1306	ORF1466	Chr I	V_cincinnatiensis_2409-02	+	1633630	1634265	Flagellar protein FlgO
Core gene family 1307	ORF1467	Chr I	V_cincinnatiensis_2409-02	+	1634275	1634709	Flagellar protein FlgP
Core gene family 1308	ORF1468	Chr I	V_cincinnatiensis_2409-02	-	1634800	1635225	Flagellar biosynthesis protein FlgN
Core gene family 1309	ORF1469	Chr I	V_cincinnatiensis_2409-02	-	1635261	1635584	Negative regulator of flagellin synthesis FlgM (anti-sigma28)
Core gene family 1310	ORF1470	Chr I	V_cincinnatiensis_2409-02	-	1635703	1636446	Flagellar basal-body P-ring formation protein FlgA
Core gene family 1311	ORF1471	Chr I	V_cincinnatiensis_2409-02	+	1636527	1637453	Chemotaxis protein CheV (EC 2.7.3.-)
Core gene family 1312	ORF1472	Chr I	V_cincinnatiensis_2409-02	+	1637464	1638291	Chemotaxis protein methyltransferase CheR (EC 2.1.1.80)
Core gene family 1313	ORF1473	Chr I	V_cincinnatiensis_2409-02	+	1638499	1638897	Flagellar basal-body rod protein FlgB
Core gene family 1314	ORF1474	Chr I	V_cincinnatiensis_2409-02	+	1638898	1639314	Flagellar basal-body rod protein FlgC
Core gene family 1315	ORF1475	Chr I	V_cincinnatiensis_2409-02	+	1639331	1640035	Flagellar basal-body rod modification protein FlgD
Core gene family 1316	ORF1476	Chr I	V_cincinnatiensis_2409-02	+	1640064	1641368	Flagellar hook protein FlgE
Core gene family 1317	ORF1477	Chr I	V_cincinnatiensis_2409-02	+	1641591	1642340	Flagellar basal-body rod protein FlgF
Core gene family 1318	ORF1478	Chr I	V_cincinnatiensis_2409-02	+	1642357	1643145	Flagellar basal-body rod protein FlgG
Core gene family 1319	ORF1479	Chr I	V_cincinnatiensis_2409-02	+	1643169	1643948	Flagellar L-ring protein FlgH
Core gene family 1320	ORF1480	Chr I	V_cincinnatiensis_2409-02	+	1644030	1645115	Flagellar P-ring protein FlgI
Core gene family 1321	ORF1481	Chr I	V_cincinnatiensis_2409-02	+	1645126	1646058	Flagellar protein FlgJ [peptidoglycan hydrolase]
Core gene family 1322	ORF1482	Chr I	V_cincinnatiensis_2409-02	+	1646240	1648165	Flagellar hook-associated protein FlgK
Core gene family 1323	ORF1483	Chr I	V_cincinnatiensis_2409-02	+	1648179	1649372	Flagellar hook-associated protein FlgL
Core gene family 1324	ORF1486	Chr I	V_cincinnatiensis_2409-02	-	1655018	1656109	GTP-binding and nucleic acid-binding protein YchF
Core gene family 1325	ORF1487	Chr I	V_cincinnatiensis_2409-02	-	1656121	1656783	Peptidyl-tRNA hydrolase (EC 3.1.1.29)
Core gene family 1326	ORF1488	Chr I	V_cincinnatiensis_2409-02	-	1656859	1657803	Ribose-phosphate pyrophosphokinase (EC 2.7.6.1)
Core gene family 1327	ORF1489	Chr I	V_cincinnatiensis_2409-02	-	1657833	1658705	4-diphosphocytidyl-2-C-methyl-D-erythritol kinase (EC 2.7.1.148)
Core gene family 1328	ORF1490	Chr I	V_cincinnatiensis_2409-02	-	1658698	1659315	Outer membrane lipoprotein component of lipoprotein transport system LolB
Core gene family 1329	ORF1491	Chr I	V_cincinnatiensis_2409-02	+	1659605	1660864	Glutamyl-tRNA reductase (EC 1.2.1.70)
Core gene family 1330	ORF1492	Chr I	V_cincinnatiensis_2409-02	+	1660899	1661987	Peptide chain release factor 1
Core gene family 1331	ORF1493	Chr I	V_cincinnatiensis_2409-02	+	1661997	1662833	Peptide chain release factor N(5)-glutamine methyltransferase (EC 2.1.1.297)
Core gene family 1332	ORF1494	Chr I	V_cincinnatiensis_2409-02	+	1662849	1663232	FIG002082: Protein sirB2
Core gene family 1333	ORF1495	Chr I	V_cincinnatiensis_2409-02	+	1663256	1664065	FIG002708: Protein SirB1
Core gene family 1334	ORF1496	Chr I	V_cincinnatiensis_2409-02	+	1664087	1664938	2-Keto-3-deoxy-D-manno-octulosonate-8-phosphate synthase (EC 2.5.1.55)
Core gene family 1335	ORF1497	Chr I	V_cincinnatiensis_2409-02	+	1665016	1665495	Cys-tRNA(Pro) deacylase YbaK
Core gene family 1336	ORF1498	Chr I	V_cincinnatiensis_2409-02	-	1665534	1666781	Uracil permease @ Uracil:proton symporter UraA
Core gene family 1337	ORF1499	Chr I	V_cincinnatiensis_2409-02	+	1666993	1668144	FIG01200261: hypothetical protein
Core gene family 1338	ORF1500	Chr I	V_cincinnatiensis_2409-02	+	1668180	1669580	Prolidase (EC 3.4.13.9)
Core gene family 1339	ORF1501	Chr I	V_cincinnatiensis_2409-02	-	1669646	1670077	hypothetical protein
Core gene family 1340	ORF1502	Chr I	V_cincinnatiensis_2409-02	-	1670074	1670646	Flavoprotein WrbA
Core gene family 1341	ORF1503	Chr I	V_cincinnatiensis_2409-02	-	1670643	1670993	Uncharacterized protein YfgD, not an arsenate reductase
Core gene family 1342	ORF1504	Chr I	V_cincinnatiensis_2409-02	-	1671051	1672523	Exported zinc metalloprotease YfgC precursor
Core gene family 1343	ORF1505	Chr I	V_cincinnatiensis_2409-02	+	1672776	1673012	hypothetical protein
Core gene family 1344	ORF1506	Chr I	V_cincinnatiensis_2409-02	+	1673005	1674075	Putative permease PerM (= YfgO)
Core gene family 1345	ORF1508	Chr I	V_cincinnatiensis_2409-02	-	1676178	1676648	Thiol peroxidase, Bcp-type (EC 1.11.1.15)
Core gene family 1346	ORF1509	Chr I	V_cincinnatiensis_2409-02	-	1676665	1677207	Glycine cleavage system transcriptional antiactivator GcvR
Core gene family 1347	ORF1510	Chr I	V_cincinnatiensis_2409-02	+	1677544	1678422	4-hydroxy-tetrahydrodipicolinate synthase (EC 4.3.3.7)
Core gene family 1348	ORF1511	Chr I	V_cincinnatiensis_2409-02	+	1678475	1679497	Outer membrane beta-barrel assembly protein BamC
Core gene family 1349	ORF1512	Chr I	V_cincinnatiensis_2409-02	-	1679538	1679759	hypothetical protein
Core gene family 1350	ORF1513	Chr I	V_cincinnatiensis_2409-02	-	1679761	1680444	FIG009095: D,D-carboxypeptidase family protein
Core gene family 1351	ORF1514	Chr I	V_cincinnatiensis_2409-02	-	1680441	1681577	N-succinyl-L,L-diaminopimelate desuccinylase (EC 3.5.1.18)
Core gene family 1352	ORF1515	Chr I	V_cincinnatiensis_2409-02	-	1681595	1681942	FIG138056: a glutathione-dependent thiol reductase
Core gene family 1353	ORF1516	Chr I	V_cincinnatiensis_2409-02	+	1681957	1682076	hypothetical protein
Core gene family 1354	ORF1517	Chr I	V_cincinnatiensis_2409-02	+	1682209	1682496	hypothetical protein
Core gene family 1355	ORF1519	Chr I	V_cincinnatiensis_2409-02	+	1683978	1685030	Galactose-1-phosphate uridylyltransferase (EC 2.7.7.10)
Core gene family 1356	ORF1520	Chr I	V_cincinnatiensis_2409-02	+	1685204	1686364	Galactokinase (EC 2.7.1.6)
Core gene family 1357	ORF1521	Chr I	V_cincinnatiensis_2409-02	+	1686377	1687438	Aldose 1-epimerase (EC 5.1.3.3)
Core gene family 1358	ORF1524	Chr I	V_cincinnatiensis_2409-02	-	1689887	1691005	Maltose/maltodextrin transport ATP-binding protein MalK (EC 3.6.3.19)
Core gene family 1359	ORF1525	Chr I	V_cincinnatiensis_2409-02	+	1691278	1692516	Maltodextrin ABC transporter, substrate-binding protein MdxE
Core gene family 1360	ORF1526	Chr I	V_cincinnatiensis_2409-02	+	1692577	1693881	Maltodextrin ABC transporter, permease protein MdxF
Core gene family 1361	ORF1527	Chr I	V_cincinnatiensis_2409-02	+	1693893	1694735	Maltodextrin ABC transporter, permease protein MdxG
Core gene family 1362	ORF1528	Chr I	V_cincinnatiensis_2409-02	+	1694740	1695966	Arabinogalactan endo-1,4-beta-galactanase (EC 3.2.1.89)
Core gene family 1363	ORF1529	Chr I	V_cincinnatiensis_2409-02	+	1695991	1698054	beta-galactosidase (EC 3.2.1.23)
Core gene family 1364	ORF1530	Chr I	V_cincinnatiensis_2409-02	+	1698312	1699538	Outer membrane porin KPN_00433
Core gene family 1365	ORF1531	Chr I	V_cincinnatiensis_2409-02	+	1699597	1700595	Arabinogalactan endo-1,4-beta-galactanase (EC 3.2.1.89)
Core gene family 1366	ORF1532	Chr I	V_cincinnatiensis_2409-02	+	1700699	1702435	hypothetical protein
Core gene family 1367	ORF1533	Chr I	V_cincinnatiensis_2409-02	-	1702491	1702835	hypothetical protein
Core gene family 1368	ORF1534	Chr I	V_cincinnatiensis_2409-02	+	1703026	1703526	Arginine/ornithine antiporter ArcD
Core gene family 1369	ORF1535	Chr I	V_cincinnatiensis_2409-02	+	1703592	1704494	Predicted dye-decolorizing peroxidase (DyP), YfeX-like subgroup
Core gene family 1370	ORF1539	Chr I	V_cincinnatiensis_2409-02	+	1708621	1709079	Flagellar protein FlaG
Core gene family 1371	ORF1540	Chr I	V_cincinnatiensis_2409-02	+	1709101	1711056	Flagellar cap protein FliD
Core gene family 1372	ORF1541	Chr I	V_cincinnatiensis_2409-02	+	1711061	1711366	Polar flagellar rod protein FlaI
Core gene family 1373	ORF1542	Chr I	V_cincinnatiensis_2409-02	+	1711377	1711787	Flagellar biosynthesis protein FliS
Core gene family 1374	ORF1543	Chr I	V_cincinnatiensis_2409-02	+	1712015	1713487	Flagellar regulatory protein FleQ
Core gene family 1375	ORF1544	Chr I	V_cincinnatiensis_2409-02	+	1713619	1714659	Flagellar sensor histidine kinase FleS
Core gene family 1376	ORF1545	Chr I	V_cincinnatiensis_2409-02	+	1714662	1716074	Flagellar two-component response regulator FleR
Core gene family 1377	ORF1546	Chr I	V_cincinnatiensis_2409-02	+	1716167	1716478	Flagellar hook-basal body complex protein FliE
Core gene family 1378	ORF1547	Chr I	V_cincinnatiensis_2409-02	+	1716497	1718239	Flagellar M-ring protein FliF
Core gene family 1379	ORF1548	Chr I	V_cincinnatiensis_2409-02	+	1718232	1719272	Flagellar motor switch protein FliG
Core gene family 1380	ORF1549	Chr I	V_cincinnatiensis_2409-02	+	1719327	1720130	Flagellar assembly protein FliH
Core gene family 1381	ORF1550	Chr I	V_cincinnatiensis_2409-02	+	1720130	1721452	Flagellum-specific ATP synthase FliI
Core gene family 1382	ORF1551	Chr I	V_cincinnatiensis_2409-02	+	1721462	1721914	Flagellar protein FliJ
Core gene family 1383	ORF1552	Chr I	V_cincinnatiensis_2409-02	+	1722030	1723601	Flagellar hook-length control protein FliK
Core gene family 1384	ORF1553	Chr I	V_cincinnatiensis_2409-02	+	1723634	1724116	Flagellar basal body-associated protein FliL
Core gene family 1385	ORF1554	Chr I	V_cincinnatiensis_2409-02	+	1724125	1725186	Flagellar motor switch protein FliM
Core gene family 1386	ORF1555	Chr I	V_cincinnatiensis_2409-02	+	1725204	1725614	Flagellar motor switch protein FliN
Core gene family 1387	ORF1556	Chr I	V_cincinnatiensis_2409-02	+	1725618	1725995	Flagellar biosynthesis protein FliO
Core gene family 1388	ORF1557	Chr I	V_cincinnatiensis_2409-02	+	1726039	1726884	Flagellar biosynthesis protein FliP
Core gene family 1389	ORF1558	Chr I	V_cincinnatiensis_2409-02	+	1726897	1727166	Flagellar biosynthesis protein FliQ
Core gene family 1390	ORF1559	Chr I	V_cincinnatiensis_2409-02	+	1727175	1727957	Flagellar biosynthesis protein FliR
Core gene family 1391	ORF1560	Chr I	V_cincinnatiensis_2409-02	+	1727967	1729097	Flagellar biosynthesis protein FlhB
Core gene family 1392	ORF1561	Chr I	V_cincinnatiensis_2409-02	-	1729109	1729660	UPF0115 protein YfcN
Core gene family 1393	ORF1562	Chr I	V_cincinnatiensis_2409-02	+	1729724	1730656	Ribosomal protein L3 N(5)-glutamine methyltransferase (EC 2.1.1.298)
Core gene family 1394	ORF1563	Chr I	V_cincinnatiensis_2409-02	+	1730833	1731918	Chorismate synthase (EC 4.2.3.5)
Core gene family 1395	ORF1564	Chr I	V_cincinnatiensis_2409-02	-	1731986	1732612	UPF0126 inner membrane protein YicG
Core gene family 1396	ORF1565	Chr I	V_cincinnatiensis_2409-02	+	1732878	1733408	Translation elongation factor P Lys34 hydroxylase
Core gene family 1397	ORF1566	Chr I	V_cincinnatiensis_2409-02	+	1733419	1733682	Uncharacterized protein YfcL
Core gene family 1398	ORF1567	Chr I	V_cincinnatiensis_2409-02	+	1733848	1734375	hypothetical protein
Core gene family 1399	ORF1568	Chr I	V_cincinnatiensis_2409-02	-	1734463	1736478	tRNA (5-methylaminomethyl-2-thiouridylate)-methyltransferase (EC 2.1.1.61) / FAD-dependent cmnm(5)s(2)U34 oxidoreductase
Core gene family 1400	ORF1569	Chr I	V_cincinnatiensis_2409-02	+	1736607	1737818	3-oxoacyl-[acyl-carrier-protein] synthase, KASI (EC 2.3.1.41)
Core gene family 1401	ORF1570	Chr I	V_cincinnatiensis_2409-02	+	1738087	1739232	Erythronate-4-phosphate dehydrogenase (EC 1.1.1.290)
Core gene family 1402	ORF1571	Chr I	V_cincinnatiensis_2409-02	+	1739216	1740229	Aspartate-semialdehyde dehydrogenase (EC 1.2.1.11)
Core gene family 1403	ORF1572	Chr I	V_cincinnatiensis_2409-02	-	1740290	1740736	Ferric uptake regulation protein FUR
Core gene family 1404	ORF1573	Chr I	V_cincinnatiensis_2409-02	+	1740997	1741500	hypothetical protein
Core gene family 1405	ORF1574	Chr I	V_cincinnatiensis_2409-02	-	1741520	1742044	Transcriptional regulator CidR, LysR family
Core gene family 1406	ORF1576	Chr I	V_cincinnatiensis_2409-02	+	1742524	1742931	Holin-like protein CidA
Core gene family 1407	ORF1577	Chr I	V_cincinnatiensis_2409-02	+	1742933	1743628	CidA-associated membrane protein CidB
Core gene family 1408	ORF1578	Chr I	V_cincinnatiensis_2409-02	-	1743690	1744217	Flavodoxin 1
Core gene family 1409	ORF1579	Chr I	V_cincinnatiensis_2409-02	-	1744270	1744491	Uncharacterized protein VC2098
Core gene family 1410	ORF1580	Chr I	V_cincinnatiensis_2409-02	-	1744601	1745365	Esterase ybfF (EC 3.1.-.-)
Core gene family 1411	ORF1581	Chr I	V_cincinnatiensis_2409-02	+	1745458	1745997	SeqA protein, negative modulator of initiation of replication
Core gene family 1412	ORF1582	Chr I	V_cincinnatiensis_2409-02	+	1746106	1747752	Phosphoglucomutase (EC 5.4.2.2)
Core gene family 1413	ORF1583	Chr I	V_cincinnatiensis_2409-02	-	1747814	1748584	FIG01200929: hypothetical protein
Core gene family 1414	ORF1584	Chr I	V_cincinnatiensis_2409-02	+	1748677	1749435	GTP cyclohydrolase 1 type 2 homolog YbgI
Core gene family 1415	ORF1585	Chr I	V_cincinnatiensis_2409-02	-	1749494	1750783	Citrate synthase (si) (EC 2.3.3.1)
Core gene family 1416	ORF1586	Chr I	V_cincinnatiensis_2409-02	+	1751194	1751574	Succinate dehydrogenase cytochrome b-556 subunit
Core gene family 1417	ORF1587	Chr I	V_cincinnatiensis_2409-02	+	1751568	1751912	Succinate dehydrogenase hydrophobic membrane anchor protein
Core gene family 1418	ORF1588	Chr I	V_cincinnatiensis_2409-02	+	1751913	1753679	Succinate dehydrogenase flavoprotein subunit (EC 1.3.5.1)
Core gene family 1419	ORF1589	Chr I	V_cincinnatiensis_2409-02	+	1753694	1754404	Succinate dehydrogenase iron-sulfur protein (EC 1.3.5.1)
Core gene family 1420	ORF1590	Chr I	V_cincinnatiensis_2409-02	+	1754494	1757304	2-oxoglutarate dehydrogenase E1 component (EC 1.2.4.2)
Core gene family 1421	ORF1591	Chr I	V_cincinnatiensis_2409-02	+	1757334	1758539	Dihydrolipoamide succinyltransferase component (E2) of 2-oxoglutarate dehydrogenase complex (EC 2.3.1.61)
Core gene family 1422	ORF1592	Chr I	V_cincinnatiensis_2409-02	+	1758699	1759865	Succinyl-CoA ligase [ADP-forming] beta chain (EC 6.2.1.5)
Core gene family 1423	ORF1593	Chr I	V_cincinnatiensis_2409-02	+	1759868	1760740	Succinyl-CoA ligase [ADP-forming] alpha chain (EC 6.2.1.5)
Core gene family 1424	ORF1594	Chr I	V_cincinnatiensis_2409-02	-	1760796	1761578	Zinc ABC transporter, permease protein ZnuB
Core gene family 1425	ORF1595	Chr I	V_cincinnatiensis_2409-02	-	1761571	1762356	Zinc ABC transporter, ATP-binding protein ZnuC
Core gene family 1426	ORF1596	Chr I	V_cincinnatiensis_2409-02	+	1762437	1763318	Zinc ABC transporter, substrate-binding protein ZnuA
Core gene family 1427	ORF1597	Chr I	V_cincinnatiensis_2409-02	+	1763746	1767114	hypothetical protein
Core gene family 1428	ORF1598	Chr I	V_cincinnatiensis_2409-02	+	1767670	1767897	Ferrous iron transporter-associated protein FeoA
Core gene family 1429	ORF1600	Chr I	V_cincinnatiensis_2409-02	+	1769036	1770166	Ferrous iron transporter FeoB
Core gene family 1430	ORF1601	Chr I	V_cincinnatiensis_2409-02	+	1770163	1770393	Ferrous iron transport protein C
Core gene family 1431	ORF1602	Chr I	V_cincinnatiensis_2409-02	-	1770491	1770922	Diadenosine tetraphosphate (Ap4A) hydrolase and other HIT family hydrolases
Core gene family 1432	ORF1603	Chr I	V_cincinnatiensis_2409-02	-	1771058	1772791	Arginyl-tRNA synthetase (EC 6.1.1.19)
Core gene family 1433	ORF1604	Chr I	V_cincinnatiensis_2409-02	+	1772999	1773592	Protein YecM
Core gene family 1434	ORF1605	Chr I	V_cincinnatiensis_2409-02	-	1773589	1776366	Protease III precursor (EC 3.4.24.55)
Core gene family 1435	ORF1606	Chr I	V_cincinnatiensis_2409-02	+	1776733	1777200	Phosphohistidine phosphatase SixA
Core gene family 1436	ORF1607	Chr I	V_cincinnatiensis_2409-02	+	1777389	1779488	Flagellar biosynthesis protein FlhA
Core gene family 1437	ORF1608	Chr I	V_cincinnatiensis_2409-02	+	1779519	1781000	Flagellar biosynthesis protein FlhF
Core gene family 1438	ORF1609	Chr I	V_cincinnatiensis_2409-02	+	1781014	1781901	Flagellar synthesis regulator FleN
Core gene family 1439	ORF1610	Chr I	V_cincinnatiensis_2409-02	+	1781894	1782628	RNA polymerase sigma factor for flagellar operon
Core gene family 1440	ORF1611	Chr I	V_cincinnatiensis_2409-02	+	1782662	1783042	Chemotaxis regulator - transmits chemoreceptor signals to flagellar motor components CheY
Core gene family 1441	ORF1612	Chr I	V_cincinnatiensis_2409-02	+	1783168	1783887	Chemotaxis response - phosphatase CheZ
Core gene family 1442	ORF1613	Chr I	V_cincinnatiensis_2409-02	+	1783897	1786179	Signal transduction histidine kinase CheA
Core gene family 1443	ORF1614	Chr I	V_cincinnatiensis_2409-02	+	1786213	1787328	Chemotaxis response regulator protein-glutamate methylesterase CheB (EC 3.1.1.61)
Core gene family 1444	ORF1615	Chr I	V_cincinnatiensis_2409-02	+	1787338	1788114	ParA-like protein
Core gene family 1445	ORF1616	Chr I	V_cincinnatiensis_2409-02	+	1788107	1789099	CheW domain protein
Core gene family 1446	ORF1617	Chr I	V_cincinnatiensis_2409-02	+	1789139	1789624	Positive regulator of CheA protein activity (CheW)
Core gene family 1447	ORF1618	Chr I	V_cincinnatiensis_2409-02	+	1789624	1790112	ATPase involved in DNA repair
Core gene family 1448	ORF1619	Chr I	V_cincinnatiensis_2409-02	+	1790482	1791102	ABC transporter involved in cytochrome c biogenesis, ATPase component CcmA
Core gene family 1449	ORF1620	Chr I	V_cincinnatiensis_2409-02	+	1791102	1791770	ABC transporter involved in cytochrome c biogenesis, CcmB subunit
Core gene family 1450	ORF1621	Chr I	V_cincinnatiensis_2409-02	+	1791835	1792584	Cytochrome c-type biogenesis protein CcmC, putative heme lyase for CcmE
Core gene family 1451	ORF1622	Chr I	V_cincinnatiensis_2409-02	+	1792599	1792790	Cytochrome c-type biogenesis protein CcmD, interacts with CcmCE
Core gene family 1452	ORF1623	Chr I	V_cincinnatiensis_2409-02	+	1792787	1793269	Cytochrome c-type biogenesis protein CcmE, heme chaperone
Core gene family 1453	ORF1624	Chr I	V_cincinnatiensis_2409-02	+	1793266	1795230	Cytochrome c heme lyase subunit CcmF
Core gene family 1454	ORF1625	Chr I	V_cincinnatiensis_2409-02	+	1795223	1795777	Cytochrome c-type biogenesis protein CcmG/DsbE, thiol:disulfide oxidoreductase
Core gene family 1455	ORF1626	Chr I	V_cincinnatiensis_2409-02	+	1795774	1796256	Cytochrome c heme lyase subunit CcmL
Core gene family 1456	ORF1627	Chr I	V_cincinnatiensis_2409-02	+	1796253	1797479	Cytochrome c heme lyase subunit CcmH
Core gene family 1457	ORF1628	Chr I	V_cincinnatiensis_2409-02	+	1797589	1798332	Outer-membrane-phospholipid-binding lipoprotein MlaA
Core gene family 1458	ORF1629	Chr I	V_cincinnatiensis_2409-02	-	1798351	1799019	Oxidoreductase, short-chain dehydrogenase/reductase family
Core gene family 1459	ORF1630	Chr I	V_cincinnatiensis_2409-02	-	1799195	1799698	Potential queD like 2
Core gene family 1460	ORF1631	Chr I	V_cincinnatiensis_2409-02	-	1799804	1800388	Superoxide dismutase [Fe] (EC 1.15.1.1)
Core gene family 1461	ORF1632	Chr I	V_cincinnatiensis_2409-02	+	1800698	1801033	Monothiol glutaredoxin GrxD
Core gene family 1462	ORF1633	Chr I	V_cincinnatiensis_2409-02	+	1801085	1802458	DNA topoisomerase III (EC 5.99.1.2)
Core gene family 1463	ORF1635	Chr I	V_cincinnatiensis_2409-02	+	1803281	1804903	Methyl-accepting chemotaxis sensor/transducer protein
Core gene family 1464	ORF1636	Chr I	V_cincinnatiensis_2409-02	+	1805115	1805978	MBL-fold metallo-hydrolase superfamily
Core gene family 1465	ORF1637	Chr I	V_cincinnatiensis_2409-02	+	1805995	1806414	Protein tyrosine phosphatase
Core gene family 1466	ORF1638	Chr I	V_cincinnatiensis_2409-02	+	1806450	1808177	Sulfate permease
Core gene family 1467	ORF1639	Chr I	V_cincinnatiensis_2409-02	+	1808283	1808837	probable integral membrane protein Cj0014c
Core gene family 1468	ORF1640	Chr I	V_cincinnatiensis_2409-02	-	1808952	1810496	Aerotaxis sensor receptor protein
Core gene family 1469	ORF1641	Chr I	V_cincinnatiensis_2409-02	-	1810714	1811058	Uncharacterized protein YajD
Core gene family 1470	ORF1642	Chr I	V_cincinnatiensis_2409-02	-	1811551	1812072	Nucleoprotein/polynucleotide-associated enzyme
Core gene family 1471	ORF1643	Chr I	V_cincinnatiensis_2409-02	-	1812166	1812531	hypothetical protein
Core gene family 1472	ORF1644	Chr I	V_cincinnatiensis_2409-02	-	1812729	1813559	23S rRNA (guanine(745)-N(1))-methyltransferase (EC 2.1.1.187)
Core gene family 1473	ORF1645	Chr I	V_cincinnatiensis_2409-02	-	1813645	1814529	Aldose 1-epimerase family protein YeaD
Core gene family 1474	ORF1646	Chr I	V_cincinnatiensis_2409-02	-	1814648	1815643	NAD-dependent glyceraldehyde-3-phosphate dehydrogenase (EC 1.2.1.12)
Core gene family 1475	ORF1647	Chr I	V_cincinnatiensis_2409-02	+	1815982	1816386	Peptide-methionine (R)-S-oxide reductase MsrB (EC 1.8.4.12)
Core gene family 1476	ORF1648	Chr I	V_cincinnatiensis_2409-02	-	1816446	1817258	FIG01200921: hypothetical protein
Core gene family 1477	ORF1649	Chr I	V_cincinnatiensis_2409-02	+	1817362	1817646	Uncharacterized protein YeaC
Core gene family 1478	ORF1650	Chr I	V_cincinnatiensis_2409-02	-	1817780	1818862	L-asparaginase I, cytoplasmic (EC 3.5.1.1)
Core gene family 1479	ORF1651	Chr I	V_cincinnatiensis_2409-02	-	1818922	1820772	Signal peptide peptidase SppA (protease 4)
Core gene family 1480	ORF1653	Chr I	V_cincinnatiensis_2409-02	+	1821211	1822959	2,4-dienoyl-CoA reductase [NADPH] (EC 1.3.1.34)
Core gene family 1481	ORF1654	Chr I	V_cincinnatiensis_2409-02	-	1823048	1823881	Formyltetrahydrofolate deformylase (EC 3.5.1.10)
Core gene family 1482	ORF1655	Chr I	V_cincinnatiensis_2409-02	+	1824063	1824266	hypothetical protein
Core gene family 1483	ORF1656	Chr I	V_cincinnatiensis_2409-02	+	1824359	1826287	DinG family ATP-dependent helicase YoaA
Core gene family 1484	ORF1657	Chr I	V_cincinnatiensis_2409-02	+	1826296	1827003	tRNA threonylcarbamoyladenosine biosynthesis protein TsaB
Core gene family 1485	ORF1658	Chr I	V_cincinnatiensis_2409-02	+	1827098	1827394	Chromosome segregation ATPase
Core gene family 1486	ORF1659	Chr I	V_cincinnatiensis_2409-02	+	1827410	1827964	Starvation lipoprotein Slp paralog
Core gene family 1487	ORF1660	Chr I	V_cincinnatiensis_2409-02	+	1827964	1828821	Predicted hydrolase/acyltransferase
Core gene family 1488	ORF1661	Chr I	V_cincinnatiensis_2409-02	+	1828932	1830629	Long-chain-fatty-acid--CoA ligase (EC 6.2.1.3)
Core gene family 1489	ORF1662	Chr I	V_cincinnatiensis_2409-02	+	1830743	1831861	Ribonuclease D (EC 3.1.26.3)
Core gene family 1490	ORF1663	Chr I	V_cincinnatiensis_2409-02	-	1832047	1832310	Cell division topological specificity factor MinE
Core gene family 1491	ORF1664	Chr I	V_cincinnatiensis_2409-02	-	1832315	1833127	Septum site-determining protein MinD
Core gene family 1492	ORF1665	Chr I	V_cincinnatiensis_2409-02	-	1833149	1833811	Septum site-determining protein MinC
Core gene family 1493	ORF1666	Chr I	V_cincinnatiensis_2409-02	+	1834062	1834352	Protein YcgL
Core gene family 1494	ORF1667	Chr I	V_cincinnatiensis_2409-02	+	1834386	1835357	Membrane-bound lytic murein transglycosylase B
Core gene family 1495	ORF1668	Chr I	V_cincinnatiensis_2409-02	+	1835408	1836373	Transcriptional regulator, LysR family
Core gene family 1496	ORF1670	Chr I	V_cincinnatiensis_2409-02	+	1836597	1837802	Na+ dependent nucleoside transporter NupC
Core gene family 1497	ORF1671	Chr I	V_cincinnatiensis_2409-02	-	1837878	1838747	Methenyltetrahydrofolate cyclohydrolase (EC 3.5.4.9) / Methylenetetrahydrofolate dehydrogenase (NADP+) (EC 1.5.1.5)
Core gene family 1498	ORF1677	Chr I	V_cincinnatiensis_2409-02	+	1843212	1844201	CRISPR-associated protein Cas1
Core gene family 1499	ORF1678	Chr I	V_cincinnatiensis_2409-02	+	1844198	1847587	CRISPR-associated helicase Cas3
Core gene family 1500	ORF1679	Chr I	V_cincinnatiensis_2409-02	+	1847572	1848924	CRISPR-associated protein, Csy1 family
Core gene family 1501	ORF1680	Chr I	V_cincinnatiensis_2409-02	+	1848926	1849918	CRISPR-associated protein, Csy2 family
Core gene family 1502	ORF1681	Chr I	V_cincinnatiensis_2409-02	+	1849937	1850920	CRISPR-associated protein, Csy3 family
Core gene family 1503	ORF1682	Chr I	V_cincinnatiensis_2409-02	+	1850930	1851568	CRISPR-associated protein, Csy4 family
Core gene family 1504	ORF1684	Chr I	V_cincinnatiensis_2409-02	+	1852695	1852829	hypothetical protein
Core gene family 1505	ORF1685	Chr I	V_cincinnatiensis_2409-02	+	1852994	1853134	hypothetical protein
Core gene family 1506	ORF1686	Chr I	V_cincinnatiensis_2409-02	+	1853317	1855347	Excinuclease ABC subunit B
Core gene family 1507	ORF1687	Chr I	V_cincinnatiensis_2409-02	+	1855637	1857043	Regulatory protein LuxO
Core gene family 1508	ORF1688	Chr I	V_cincinnatiensis_2409-02	+	1857050	1857388	Phosphorelay protein LuxU
Core gene family 1509	ORF1689	Chr I	V_cincinnatiensis_2409-02	-	1857381	1858271	FIG002813: LPPG:FO 2-phospho-L-lactate transferase like, CofD-like
Core gene family 1510	ORF1690	Chr I	V_cincinnatiensis_2409-02	+	1858575	1859564	GTP 3',8-cyclase (EC 4.1.99.22)
Core gene family 1511	ORF1691	Chr I	V_cincinnatiensis_2409-02	+	1859617	1860129	Molybdenum cofactor biosynthesis protein MoaB
Core gene family 1512	ORF1692	Chr I	V_cincinnatiensis_2409-02	+	1860141	1860620	Cyclic pyranopterin monophosphate synthase (EC 4.6.1.17)
Core gene family 1513	ORF1693	Chr I	V_cincinnatiensis_2409-02	+	1860617	1860862	Molybdopterin synthase sulfur carrier subunit
Core gene family 1514	ORF1694	Chr I	V_cincinnatiensis_2409-02	+	1860868	1861317	Molybdopterin synthase catalytic subunit MoaE (EC 2.8.1.12)
Core gene family 1515	ORF1695	Chr I	V_cincinnatiensis_2409-02	+	1861471	1861887	CBS domain protein
Core gene family 1516	ORF1696	Chr I	V_cincinnatiensis_2409-02	+	1862052	1864097	Lead, cadmium, zinc and mercury transporting ATPase (EC 3.6.3.3) (EC 3.6.3.5); Copper-translocating P-type ATPase (EC 3.6.3.4)
Core gene family 1517	ORF1698	Chr I	V_cincinnatiensis_2409-02	+	1864602	1865363	Uridine phosphorylase (EC 2.4.2.3)
Core gene family 1518	ORF1699	Chr I	V_cincinnatiensis_2409-02	-	1865427	1866233	FIG01200476: hypothetical protein
Core gene family 1519	ORF1700	Chr I	V_cincinnatiensis_2409-02	-	1866452	1868518	Methionyl-tRNA synthetase (EC 6.1.1.10)
Core gene family 1520	ORF1701	Chr I	V_cincinnatiensis_2409-02	+	1868677	1869753	[4Fe-4S] cluster assembly scaffold protein Mrp (=ApbC)
Core gene family 1521	ORF1702	Chr I	V_cincinnatiensis_2409-02	+	1869761	1869904	hypothetical protein
Core gene family 1522	ORF1703	Chr I	V_cincinnatiensis_2409-02	+	1869972	1870613	Uridine kinase (EC 2.7.1.48)
Core gene family 1523	ORF1704	Chr I	V_cincinnatiensis_2409-02	+	1870701	1872815	AsmA protein
Core gene family 1524	ORF1705	Chr I	V_cincinnatiensis_2409-02	-	1872965	1873570	Cob(I)alamin adenosyltransferase (EC 2.5.1.17)
Core gene family 1525	ORF1706	Chr I	V_cincinnatiensis_2409-02	-	1873883	1875178	Long-chain fatty acid transport protein
Core gene family 1526	ORF1707	Chr I	V_cincinnatiensis_2409-02	-	1875479	1876744	Long-chain fatty acid transport protein
Core gene family 1527	ORF1708	Chr I	V_cincinnatiensis_2409-02	+	1877440	1878747	3-ketoacyl-CoA thiolase (EC 2.3.1.16)
Core gene family 1528	ORF1709	Chr I	V_cincinnatiensis_2409-02	+	1878747	1880867	Enoyl-CoA hydratase (EC 4.2.1.17) / Delta(3)-cis-delta(2)-trans-enoyl-CoA isomerase (EC 5.3.3.8) / 3-hydroxyacyl-CoA dehydrogenase (EC 1.1.1.35) / 3-hydroxybutyryl-CoA epimerase (EC 5.1.2.3)
Core gene family 1529	ORF1710	Chr I	V_cincinnatiensis_2409-02	-	1880949	1881929	Transcriptional regulator, LysR family
Core gene family 1530	ORF1711	Chr I	V_cincinnatiensis_2409-02	+	1882163	1883266	Two-component transcriptional response regulator, LuxR family
Core gene family 1531	ORF1712	Chr I	V_cincinnatiensis_2409-02	+	1883434	1883565	Uncharacterized protein SO_2010
Core gene family 1532	ORF1713	Chr I	V_cincinnatiensis_2409-02	+	1883649	1883981	Inner membrane protein YbaN
Core gene family 1533	ORF1714	Chr I	V_cincinnatiensis_2409-02	+	1884113	1884658	Adenine phosphoribosyltransferase (EC 2.4.2.7)
Core gene family 1534	ORF1715	Chr I	V_cincinnatiensis_2409-02	+	1884680	1886692	DNA polymerase III subunits gamma and tau (EC 2.7.7.7)
Core gene family 1535	ORF1716	Chr I	V_cincinnatiensis_2409-02	+	1886766	1887095	Nucleoid-associated protein YaaK
Core gene family 1536	ORF1717	Chr I	V_cincinnatiensis_2409-02	+	1887111	1887722	Recombination protein RecR
Core gene family 1537	ORF1718	Chr I	V_cincinnatiensis_2409-02	-	1887784	1888479	Aquaporin Z
Core gene family 1538	ORF1719	Chr I	V_cincinnatiensis_2409-02	-	1888590	1888859	UPF0153 protein YeiW
Core gene family 1539	ORF1720	Chr I	V_cincinnatiensis_2409-02	+	1889011	1889451	UPF0260 protein YcgN
Core gene family 1540	ORF1721	Chr I	V_cincinnatiensis_2409-02	-	1889717	1891516	Inner membrane protein YejM, alkaline phosphatase superfamily
Core gene family 1541	ORF1722	Chr I	V_cincinnatiensis_2409-02	-	1891551	1891766	UPF0352 protein YejL
Core gene family 1542	ORF1723	Chr I	V_cincinnatiensis_2409-02	+	1891851	1892855	Nucleoid-associated protein NdpA
Core gene family 1543	ORF1724	Chr I	V_cincinnatiensis_2409-02	-	1892915	1894357	Malate-2H(+)/Na(+)-lactate antiporter YqkI/MleN
Core gene family 1544	ORF1725	Chr I	V_cincinnatiensis_2409-02	+	1894784	1895899	Aspartate-semialdehyde dehydrogenase (EC 1.2.1.11)
Core gene family 1545	ORF1726	Chr I	V_cincinnatiensis_2409-02	-	1895986	1896621	UPF0056 inner membrane protein YchE
Core gene family 1546	ORF1727	Chr I	V_cincinnatiensis_2409-02	+	1897247	1899919	Acetaldehyde dehydrogenase (EC 1.2.1.10) / Alcohol dehydrogenase (EC 1.1.1.1)
Core gene family 1547	ORF1728	Chr I	V_cincinnatiensis_2409-02	+	1900103	1900858	FIG01206097: hypothetical protein
Core gene family 1548	ORF1729	Chr I	V_cincinnatiensis_2409-02	-	1900929	1901807	Permease of the drug/metabolite transporter (DMT) superfamily
Core gene family 1549	ORF1731	Chr I	V_cincinnatiensis_2409-02	-	1901944	1905021	Ribonuclease E (EC 3.1.26.12)
Core gene family 1550	ORF1732	Chr I	V_cincinnatiensis_2409-02	+	1905638	1906588	LSU rRNA pseudouridine(955/2504/2580) synthase (EC 5.4.99.24)
Core gene family 1551	ORF1733	Chr I	V_cincinnatiensis_2409-02	-	1906604	1907185	Maf-like protein YceF
Core gene family 1552	ORF1734	Chr I	V_cincinnatiensis_2409-02	+	1907398	1907922	FIG01269488: protein, clustered with ribosomal protein L32p
Core gene family 1553	ORF1735	Chr I	V_cincinnatiensis_2409-02	+	1907954	1908124	LSU ribosomal protein L32p @ LSU ribosomal protein L32p, zinc-independent
Core gene family 1554	ORF1736	Chr I	V_cincinnatiensis_2409-02	+	1908134	1909159	Phosphate:acyl-ACP acyltransferase PlsX (EC 2.3.1.n2)
Core gene family 1555	ORF1737	Chr I	V_cincinnatiensis_2409-02	+	1909165	1910115	3-oxoacyl-[acyl-carrier-protein] synthase, KASIII (EC 2.3.1.180)
Core gene family 1556	ORF1738	Chr I	V_cincinnatiensis_2409-02	+	1910192	1911115	Malonyl CoA-acyl carrier protein transacylase (EC 2.3.1.39)
Core gene family 1557	ORF1739	Chr I	V_cincinnatiensis_2409-02	+	1911130	1911876	3-oxoacyl-[acyl-carrier protein] reductase (EC 1.1.1.100), FadG
Core gene family 1558	ORF1740	Chr I	V_cincinnatiensis_2409-02	+	1912110	1912346	Acyl carrier protein
Core gene family 1559	ORF1741	Chr I	V_cincinnatiensis_2409-02	+	1912437	1913681	3-oxoacyl-[acyl-carrier-protein] synthase, KASII (EC 2.3.1.179)
Core gene family 1560	ORF1742	Chr I	V_cincinnatiensis_2409-02	+	1913760	1914563	Aminodeoxychorismate lyase (EC 4.1.3.38)
Core gene family 1561	ORF1743	Chr I	V_cincinnatiensis_2409-02	+	1914560	1915576	Murein endolytic transglycosylase MltG
Core gene family 1562	ORF1744	Chr I	V_cincinnatiensis_2409-02	+	1915573	1916211	Thymidylate kinase (EC 2.7.4.9)
Core gene family 1563	ORF1745	Chr I	V_cincinnatiensis_2409-02	+	1916211	1917176	DNA polymerase III delta prime subunit (EC 2.7.7.7)
Core gene family 1564	ORF1746	Chr I	V_cincinnatiensis_2409-02	+	1917167	1917934	Uncharacterized metal-dependent hydrolase YcfH
Core gene family 1565	ORF1747	Chr I	V_cincinnatiensis_2409-02	+	1918379	1919809	PTS system, glucose-specific IIC component / PTS system, glucose-specific IIB component (EC 2.7.1.199)
Core gene family 1566	ORF1748	Chr I	V_cincinnatiensis_2409-02	+	1920099	1920503	FIG01201055: hypothetical protein
Core gene family 1567	ORF1749	Chr I	V_cincinnatiensis_2409-02	-	1920553	1920651	hypothetical protein
Core gene family 1568	ORF1750	Chr I	V_cincinnatiensis_2409-02	-	1920651	1922111	Sodium-dependent transporter, SNF family
Core gene family 1569	ORF1751	Chr I	V_cincinnatiensis_2409-02	+	1922959	1923048	hypothetical protein
Core gene family 1570	ORF1752	Chr I	V_cincinnatiensis_2409-02	+	1923069	1924256	phospholipase
Core gene family 1571	ORF1753	Chr I	V_cincinnatiensis_2409-02	-	1924268	1925713	Pyruvate kinase (EC 2.7.1.40)
Core gene family 1572	ORF1754	Chr I	V_cincinnatiensis_2409-02	+	1926007	1927224	Mlc, transcriptional repressor of MalT (the transcriptional activator of maltose regulon) and manXYZ operon
Core gene family 1573	ORF1755	Chr I	V_cincinnatiensis_2409-02	+	1927354	1928298	Chemotaxis protein CheV (EC 2.7.3.-)
Core gene family 1574	ORF1756	Chr I	V_cincinnatiensis_2409-02	-	1928353	1929096	Putative oxidoreductase
Core gene family 1575	ORF1757	Chr I	V_cincinnatiensis_2409-02	+	1929186	1930247	Possible protease sohB (EC 3.4.21.-)
Core gene family 1576	ORF1758	Chr I	V_cincinnatiensis_2409-02	-	1930267	1930824	Rhombosortase
Core gene family 1577	ORF1759	Chr I	V_cincinnatiensis_2409-02	+	1930828	1931445	Uncharacterized conserved protein YfiP, contains DTW domain
Core gene family 1578	ORF1760	Chr I	V_cincinnatiensis_2409-02	-	1931490	1932818	Deoxyguanosinetriphosphate triphosphohydrolase (EC 3.1.5.1)
Core gene family 1579	ORF1761	Chr I	V_cincinnatiensis_2409-02	-	1932864	1933448	5'-deoxynucleotidase YfbR (EC 3.1.3.89)
Core gene family 1580	ORF1762	Chr I	V_cincinnatiensis_2409-02	-	1933556	1934770	Alanine transaminase (EC 2.6.1.2)
Core gene family 1581	ORF1763	Chr I	V_cincinnatiensis_2409-02	+	1935003	1936379	Isochorismate synthase (EC 5.4.4.2) @ Menaquinone-specific isochorismate synthase (EC 5.4.4.2)
Core gene family 1582	ORF1764	Chr I	V_cincinnatiensis_2409-02	+	1936376	1938088	2-succinyl-5-enolpyruvyl-6-hydroxy-3-cyclohexene-1-carboxylic-acid synthase (EC 2.2.1.9)
Core gene family 1583	ORF1765	Chr I	V_cincinnatiensis_2409-02	+	1938078	1938902	2-succinyl-6-hydroxy-2,4-cyclohexadiene-1-carboxylate synthase (EC 4.2.99.20)
Core gene family 1584	ORF1766	Chr I	V_cincinnatiensis_2409-02	+	1938883	1939761	Naphthoate synthase (EC 4.1.3.36)
Core gene family 1585	ORF1767	Chr I	V_cincinnatiensis_2409-02	+	1939840	1940838	O-succinylbenzoate synthase (EC 4.2.1.113)
Core gene family 1586	ORF1768	Chr I	V_cincinnatiensis_2409-02	+	1940835	1942235	O-succinylbenzoic acid--CoA ligase (EC 6.2.1.26)
Core gene family 1587	ORF1769	Chr I	V_cincinnatiensis_2409-02	-	1942283	1944154	Lysophospholipid transporter LplT / 2-acylglycerophosphoethanolamine acyltransferase (EC 2.3.1.40)
Core gene family 1588	ORF1770	Chr I	V_cincinnatiensis_2409-02	-	1944170	1944760	Transcriptional regulator, AcrR family
Core gene family 1589	ORF1771	Chr I	V_cincinnatiensis_2409-02	+	1944966	1945820	hypothetical protein
Core gene family 1590	ORF1772	Chr I	V_cincinnatiensis_2409-02	+	1945938	1946261	protein of unknown function DUF1244
Core gene family 1591	ORF1773	Chr I	V_cincinnatiensis_2409-02	-	1946314	1946799	ortholog of Bordetella pertussis (BX470248) BP1189
Core gene family 1592	ORF1774	Chr I	V_cincinnatiensis_2409-02	-	1946948	1948015	Pyridoxal-5'-phosphate-dependent enzyme beta superfamily (fold type II)
Core gene family 1593	ORF1775	Chr I	V_cincinnatiensis_2409-02	+	1948177	1948635	DNA-binding transcriptional activator DecR, AsnC family
Core gene family 1594	ORF1776	Chr I	V_cincinnatiensis_2409-02	-	1948641	1949498	Acyl-CoA thioesterase II (EC 3.1.2.-)
Core gene family 1595	ORF1777	Chr I	V_cincinnatiensis_2409-02	+	1949678	1950106	Lipoprotein-related protein
Core gene family 1596	ORF1778	Chr I	V_cincinnatiensis_2409-02	-	1950129	1950437	DNA base-flipping protein
Core gene family 1597	ORF1779	Chr I	V_cincinnatiensis_2409-02	+	1950484	1951221	FIG01200141: hypothetical protein
Core gene family 1598	ORF1780	Chr I	V_cincinnatiensis_2409-02	+	1951218	1951316	hypothetical protein
Core gene family 1599	ORF1781	Chr I	V_cincinnatiensis_2409-02	-	1951905	1952054	Transcriptional regulator, GntR family domain / Aspartate aminotransferase (EC 2.6.1.1)
Core gene family 1600	ORF1782	Chr I	V_cincinnatiensis_2409-02	+	1952211	1953440	Ribokinase (EC 2.7.1.15)
Core gene family 1601	ORF1783	Chr I	V_cincinnatiensis_2409-02	+	1953475	1954404	Hypothetical protein Atu5398
Core gene family 1602	ORF1784	Chr I	V_cincinnatiensis_2409-02	+	1954447	1955403	Tripartite tricarboxylate transporter TctC family
Core gene family 1603	ORF1785	Chr I	V_cincinnatiensis_2409-02	+	1955502	1955936	Tricarboxylate transport protein TctB
Core gene family 1604	ORF1786	Chr I	V_cincinnatiensis_2409-02	+	1955949	1957445	Tripartite tricarboxylate transporter TctA family
Core gene family 1605	ORF1787	Chr I	V_cincinnatiensis_2409-02	+	1957709	1959295	Nickel ABC transporter, substrate-binding protein NikA (TC 3.A.1.5.3)
Core gene family 1606	ORF1788	Chr I	V_cincinnatiensis_2409-02	+	1959391	1960335	Nickel ABC transporter, permease protein NikB (TC 3.A.1.5.3)
Core gene family 1607	ORF1789	Chr I	V_cincinnatiensis_2409-02	+	1960332	1961162	Nickel ABC transporter, permease protein NikC (TC 3.A.1.5.3)
Core gene family 1608	ORF1790	Chr I	V_cincinnatiensis_2409-02	+	1961156	1961965	Nickel transport ATP-binding protein NikD (TC 3.A.1.5.3)
Core gene family 1609	ORF1791	Chr I	V_cincinnatiensis_2409-02	+	1961959	1962741	Nickel transport ATP-binding protein NikE (TC 3.A.1.5.3)
Core gene family 1610	ORF1793	Chr I	V_cincinnatiensis_2409-02	-	1964792	1966636	Maltodextrin glucosidase (EC 3.2.1.20)
Core gene family 1611	ORF1794	Chr I	V_cincinnatiensis_2409-02	-	1966664	1968457	Glycosylase BF2339
Core gene family 1612	ORF1795	Chr I	V_cincinnatiensis_2409-02	-	1968647	1970299	hypothetical protein
Core gene family 1613	ORF1796	Chr I	V_cincinnatiensis_2409-02	-	1970299	1970562	hypothetical protein
Core gene family 1614	ORF1797	Chr I	V_cincinnatiensis_2409-02	-	1970547	1971230	hypothetical protein
Core gene family 1615	ORF1798	Chr I	V_cincinnatiensis_2409-02	-	1971231	1972100	hypothetical protein
Core gene family 1616	ORF1799	Chr I	V_cincinnatiensis_2409-02	-	1972112	1972987	Flp pilus assembly protein TadB
Core gene family 1617	ORF1800	Chr I	V_cincinnatiensis_2409-02	-	1972984	1974246	Type II/IV secretion system ATP hydrolase TadA/VirB11/CpaF, TadA subfamily
Core gene family 1618	ORF1801	Chr I	V_cincinnatiensis_2409-02	-	1974263	1975429	Type II/IV secretion system secretin RcpA/CpaC, associated with Flp pilus assembly
Core gene family 1619	ORF1802	Chr I	V_cincinnatiensis_2409-02	-	1975426	1975938	hypothetical protein
Core gene family 1620	ORF1804	Chr I	V_cincinnatiensis_2409-02	-	1976388	1976924	hypothetical protein
Core gene family 1621	ORF1805	Chr I	V_cincinnatiensis_2409-02	-	1976936	1977334	hypothetical protein
Core gene family 1622	ORF1806	Chr I	V_cincinnatiensis_2409-02	-	1977354	1977560	hypothetical protein
Core gene family 1623	ORF1807	Chr I	V_cincinnatiensis_2409-02	+	1978110	1979393	hypothetical protein
Core gene family 1624	ORF1808	Chr I	V_cincinnatiensis_2409-02	+	1979454	1981103	hypothetical protein
Core gene family 1625	ORF1809	Chr I	V_cincinnatiensis_2409-02	-	1981162	1981701	hypothetical protein
Core gene family 1626	ORF1813	Chr I	V_cincinnatiensis_2409-02	-	1988061	1988441	hypothetical protein
Core gene family 1627	ORF1814	Chr I	V_cincinnatiensis_2409-02	-	1988528	1989007	hypothetical protein
Core gene family 1628	ORF1815	Chr I	V_cincinnatiensis_2409-02	-	1989324	1990019	Quercetin 2,3-dioxygenase (EC 1.13.11.24) => YhhW
Core gene family 1629	ORF1816	Chr I	V_cincinnatiensis_2409-02	-	1990179	1991048	Hydroxymethylpyrimidine phosphate kinase ThiD (EC 2.7.4.7)
Core gene family 1630	ORF1817	Chr I	V_cincinnatiensis_2409-02	-	1991250	1992632	ABC transporter, ATP-binding protein (cluster 5, nickel/peptides/opines) / ABC transporter, ATP-binding protein (cluster 5, nickel/peptides/opines)
Core gene family 1631	ORF1818	Chr I	V_cincinnatiensis_2409-02	-	1992629	1993426	ABC transporter, permease protein 2 (cluster 5, nickel/peptides/opines)
Core gene family 1632	ORF1819	Chr I	V_cincinnatiensis_2409-02	-	1993423	1994376	ABC transporter, permease protein 1 (cluster 5, nickel/peptides/opines)
Core gene family 1633	ORF1820	Chr I	V_cincinnatiensis_2409-02	-	1994369	1995901	ABC transporter, substrate-binding protein (cluster 5, nickel/peptides/opines)
Core gene family 1634	ORF1821	Chr I	V_cincinnatiensis_2409-02	-	1996146	1996748	Transcriptional regulator, AcrR family
Core gene family 1635	ORF1822	Chr I	V_cincinnatiensis_2409-02	+	1996881	1998308	Outer membrane factor (OMF) lipoprotein associated wth EmrAB-OMF efflux system
Core gene family 1636	ORF1823	Chr I	V_cincinnatiensis_2409-02	+	1998332	1999522	Multidrug efflux system EmrAB-OMF, membrane fusion component EmrA
Core gene family 1637	ORF1824	Chr I	V_cincinnatiensis_2409-02	+	1999532	2001067	Multidrug efflux system EmrAB-OMF, inner-membrane proton/drug antiporter EmrB (MFS type)
Core gene family 1638	ORF1825	Chr I	V_cincinnatiensis_2409-02	+	2001221	2002090	Transcriptional regulator, AraC family
Core gene family 1639	ORF1826	Chr I	V_cincinnatiensis_2409-02	+	2002194	2004347	Ferrichrome-iron receptor
Core gene family 1640	ORF1827	Chr I	V_cincinnatiensis_2409-02	+	2004477	2005856	Efflux transport system, outer membrane factor (OMF) lipoprotein
Core gene family 1641	ORF1828	Chr I	V_cincinnatiensis_2409-02	+	2005843	2006679	RND efflux system, membrane fusion protein
Core gene family 1642	ORF1830	Chr I	V_cincinnatiensis_2409-02	+	2007024	2010176	Acriflavin resistance protein
Core gene family 1643	ORF1831	Chr I	V_cincinnatiensis_2409-02	+	2010170	2010859	Two-component transcriptional response regulator, OmpR family
Core gene family 1644	ORF1832	Chr I	V_cincinnatiensis_2409-02	+	2010843	2012114	Probable two-component sensor
Core gene family 1645	ORF1833	Chr I	V_cincinnatiensis_2409-02	-	2012166	2013605	PTS system, sucrose-specific IIB component (EC 2.7.1.211) / PTS system, sucrose-specific IIC component
Core gene family 1646	ORF1834	Chr I	V_cincinnatiensis_2409-02	+	2013859	2014845	Sucrose operon repressor ScrR, LacI family
Core gene family 1647	ORF1835	Chr I	V_cincinnatiensis_2409-02	+	2015028	2016659	Sucrose-6-phosphate hydrolase (EC 3.2.1.26)
Core gene family 1648	ORF1836	Chr I	V_cincinnatiensis_2409-02	-	2016742	2018130	Sucrose outer membrane porin
Core gene family 1649	ORF1837	Chr I	V_cincinnatiensis_2409-02	-	2018465	2019379	Fructokinase (EC 2.7.1.4)
Core gene family 1650	ORF1838	Chr I	V_cincinnatiensis_2409-02	+	2019642	2020025	Uncharacterized membrane protein PA1577
Core gene family 1651	ORF1839	Chr I	V_cincinnatiensis_2409-02	+	2020584	2022245	Oligopeptide ABC transporter, substrate-binding protein OppA (TC 3.A.1.5.1)
Core gene family 1652	ORF1840	Chr I	V_cincinnatiensis_2409-02	+	2022346	2023266	Oligopeptide ABC transporter, permease protein OppB (TC 3.A.1.5.1)
Core gene family 1653	ORF1841	Chr I	V_cincinnatiensis_2409-02	+	2023286	2024188	Oligopeptide ABC transporter, permease protein OppC (TC 3.A.1.5.1)
Core gene family 1654	ORF1842	Chr I	V_cincinnatiensis_2409-02	+	2024221	2025192	Oligopeptide ABC transporter, ATP-binding protein OppD (TC 3.A.1.5.1)
Core gene family 1655	ORF1843	Chr I	V_cincinnatiensis_2409-02	+	2025189	2026181	Oligopeptide ABC transporter, ATP-binding protein OppF (TC 3.A.1.5.1)
Core gene family 1656	ORF1844	Chr I	V_cincinnatiensis_2409-02	+	2026592	2026801	Flp pilus assembly protein, pilin Flp
Core gene family 1657	ORF1845	Chr I	V_cincinnatiensis_2409-02	+	2026836	2027276	hypothetical protein
Core gene family 1658	ORF1846	Chr I	V_cincinnatiensis_2409-02	+	2027300	2028109	Flp pilus assembly protein RcpC/CpaB
Core gene family 1659	ORF1847	Chr I	V_cincinnatiensis_2409-02	+	2028120	2029451	Type II/IV secretion system secretin RcpA/CpaC, associated with Flp pilus assembly
Core gene family 1660	ORF1848	Chr I	V_cincinnatiensis_2409-02	+	2029448	2029963	hypothetical protein
Core gene family 1661	ORF1849	Chr I	V_cincinnatiensis_2409-02	+	2029971	2031224	Type II/IV secretion system ATPase TadZ/CpaE, associated with Flp pilus assembly
Core gene family 1662	ORF1850	Chr I	V_cincinnatiensis_2409-02	+	2031221	2032510	Type II/IV secretion system ATP hydrolase TadA/VirB11/CpaF, TadA subfamily
Core gene family 1663	ORF1851	Chr I	V_cincinnatiensis_2409-02	+	2032507	2033427	Flp pilus assembly protein TadB
Core gene family 1664	ORF1852	Chr I	V_cincinnatiensis_2409-02	+	2033417	2034316	Type II/IV secretion system protein TadC, associated with Flp pilus assembly
Core gene family 1665	ORF1853	Chr I	V_cincinnatiensis_2409-02	+	2034309	2035169	hypothetical protein
Core gene family 1666	ORF1854	Chr I	V_cincinnatiensis_2409-02	+	2035166	2035663	Flp pilus assembly membrane protein TadE
Core gene family 1667	ORF1855	Chr I	V_cincinnatiensis_2409-02	+	2035644	2036165	Flp pilus assembly surface protein TadF, ATP/GTP-binding motif
Core gene family 1668	ORF1856	Chr I	V_cincinnatiensis_2409-02	+	2036168	2037478	Protein TadG, associated with Flp pilus assembly
Core gene family 1669	ORF1857	Chr I	V_cincinnatiensis_2409-02	+	2037572	2038207	hypothetical protein
Core gene family 1670	ORF1858	Chr I	V_cincinnatiensis_2409-02	+	2038395	2039342	Glutathione S-transferase, omega (EC 2.5.1.18)
Core gene family 1671	ORF1859	Chr I	V_cincinnatiensis_2409-02	-	2039416	2041560	BioD-like N-terminal domain / Phosphate acetyltransferase (EC 2.3.1.8)
Core gene family 1672	ORF1860	Chr I	V_cincinnatiensis_2409-02	-	2041704	2042900	Acetate kinase (EC 2.7.2.1)
Core gene family 1673	ORF1861	Chr I	V_cincinnatiensis_2409-02	+	2043265	2043717	UPF0208 membrane protein YfbV
Core gene family 1674	ORF1862	Chr I	V_cincinnatiensis_2409-02	+	2043984	2044949	ABC transporter, substrate-binding protein (cluster 15, trp?)
Core gene family 1675	ORF1863	Chr I	V_cincinnatiensis_2409-02	+	2045005	2045937	ABC transporter, permease protein (cluster 15, trp?)
Core gene family 1676	ORF1864	Chr I	V_cincinnatiensis_2409-02	+	2045934	2046728	ABC transporter, ATP-binding protein (cluster 15, trp?)
Core gene family 1677	ORF1865	Chr I	V_cincinnatiensis_2409-02	+	2047015	2048475	GGDEF domain protein
Core gene family 1678	ORF1866	Chr I	V_cincinnatiensis_2409-02	-	2048472	2049422	tRNA-dihydrouridine(16) synthase
Core gene family 1679	ORF1867	Chr I	V_cincinnatiensis_2409-02	+	2049591	2050211	Protein of unknown function VC1106
Core gene family 1680	ORF1868	Chr I	V_cincinnatiensis_2409-02	+	2050295	2050888	Outer membrane lipoprotein carrier protein LolA
Core gene family 1681	ORF1869	Chr I	V_cincinnatiensis_2409-02	+	2050910	2052259	Replication-associated recombination protein RarA
Core gene family 1682	ORF1870	Chr I	V_cincinnatiensis_2409-02	+	2052363	2053670	Seryl-tRNA synthetase (EC 6.1.1.11)
Core gene family 1683	ORF1871	Chr I	V_cincinnatiensis_2409-02	+	2053940	2056570	Assimilatory nitrate reductase large subunit (EC 1.7.99.4)
Core gene family 1684	ORF1872	Chr I	V_cincinnatiensis_2409-02	+	2056567	2057433	Uroporphyrinogen-III methyltransferase (EC 2.1.1.107)
Core gene family 1685	ORF1873	Chr I	V_cincinnatiensis_2409-02	+	2057444	2058394	Anthranilate phosphoribosyltransferase-like protein
Core gene family 1686	ORF1874	Chr I	V_cincinnatiensis_2409-02	+	2058558	2059136	hypothetical protein
Core gene family 1687	ORF1875	Chr I	V_cincinnatiensis_2409-02	+	2059291	2059425	hypothetical protein
Core gene family 1688	ORF1876	Chr I	V_cincinnatiensis_2409-02	+	2059413	2060609	Nitrate ABC transporter, substrate-binding protein
Core gene family 1689	ORF1878	Chr I	V_cincinnatiensis_2409-02	+	2060855	2061823	Nitrate ABC transporter, permease protein
Core gene family 1690	ORF1879	Chr I	V_cincinnatiensis_2409-02	+	2061834	2062661	Nitrate ABC transporter, ATP-binding protein
Core gene family 1691	ORF1881	Chr I	V_cincinnatiensis_2409-02	+	2065162	2065509	Nitrite reductase [NAD(P)H] small subunit (EC 1.7.1.4)
Core gene family 1692	ORF1882	Chr I	V_cincinnatiensis_2409-02	-	2065580	2066869	Adenosylmethionine-8-amino-7-oxononanoate aminotransferase (EC 2.6.1.62)
Core gene family 1693	ORF1883	Chr I	V_cincinnatiensis_2409-02	+	2067009	2068061	Biotin synthase (EC 2.8.1.6)
Core gene family 1694	ORF1884	Chr I	V_cincinnatiensis_2409-02	+	2068045	2069199	8-amino-7-oxononanoate synthase (EC 2.3.1.47)
Core gene family 1695	ORF1885	Chr I	V_cincinnatiensis_2409-02	+	2069196	2069999	Malonyl-[acyl-carrier protein] O-methyltransferase (EC 2.1.1.197)
Core gene family 1696	ORF1886	Chr I	V_cincinnatiensis_2409-02	+	2069996	2070685	Dethiobiotin synthase BioD (EC 6.3.3.3)
Core gene family 1697	ORF1887	Chr I	V_cincinnatiensis_2409-02	-	2070776	2070943	hypothetical protein
Core gene family 1698	ORF1888	Chr I	V_cincinnatiensis_2409-02	+	2071195	2072058	Protease HtpX
Core gene family 1699	ORF1889	Chr I	V_cincinnatiensis_2409-02	-	2072167	2073537	Adenylosuccinate lyase (EC 4.3.2.2) @ SAICAR lyase (EC 4.3.2.2)
Core gene family 1700	ORF1890	Chr I	V_cincinnatiensis_2409-02	-	2073589	2074206	High frequency lysogenization protein HflD
Core gene family 1701	ORF1891	Chr I	V_cincinnatiensis_2409-02	-	2074227	2075345	tRNA-specific 2-thiouridylase MnmA (EC 2.8.1.13)
Core gene family 1702	ORF1892	Chr I	V_cincinnatiensis_2409-02	-	2075381	2075611	hypothetical protein
Core gene family 1703	ORF1893	Chr I	V_cincinnatiensis_2409-02	+	2075639	2076943	Inosine-guanosine kinase (EC 2.7.1.73)
Core gene family 1704	ORF1894	Chr I	V_cincinnatiensis_2409-02	-	2077012	2077425	DNA-binding protein H-NS
Core gene family 1705	ORF1895	Chr I	V_cincinnatiensis_2409-02	+	2077655	2077783	hypothetical protein
Core gene family 1706	ORF1896	Chr I	V_cincinnatiensis_2409-02	+	2078229	2079830	Tetracycline resistance, MFS efflux pump => Tet(35)
Core gene family 1707	ORF1897	Chr I	V_cincinnatiensis_2409-02	+	2080178	2081074	ATP phosphoribosyltransferase (EC 2.4.2.17) => HisGl
Core gene family 1708	ORF1898	Chr I	V_cincinnatiensis_2409-02	+	2081080	2082372	Histidinol dehydrogenase (EC 1.1.1.23)
Core gene family 1709	ORF1899	Chr I	V_cincinnatiensis_2409-02	+	2082378	2083418	Histidinol-phosphate aminotransferase (EC 2.6.1.9)
Core gene family 1710	ORF1900	Chr I	V_cincinnatiensis_2409-02	+	2083467	2084540	Histidinol-phosphatase (EC 3.1.3.15) / Imidazoleglycerol-phosphate dehydratase (EC 4.2.1.19)
Core gene family 1711	ORF1901	Chr I	V_cincinnatiensis_2409-02	+	2084540	2085151	Imidazole glycerol phosphate synthase amidotransferase subunit HisH
Core gene family 1712	ORF1902	Chr I	V_cincinnatiensis_2409-02	+	2085199	2085936	Phosphoribosylformimino-5-aminoimidazole carboxamide ribotide isomerase (EC 5.3.1.16)
Core gene family 1713	ORF1903	Chr I	V_cincinnatiensis_2409-02	+	2085918	2086691	Imidazole glycerol phosphate synthase cyclase subunit
Core gene family 1714	ORF1904	Chr I	V_cincinnatiensis_2409-02	+	2086688	2087323	Phosphoribosyl-AMP cyclohydrolase (EC 3.5.4.19) / Phosphoribosyl-ATP pyrophosphatase (EC 3.6.1.31)
Core gene family 1715	ORF1905	Chr I	V_cincinnatiensis_2409-02	-	2087362	2087862	LSU rRNA pseudouridine(2457) synthase (EC 5.4.99.20)
Core gene family 1716	ORF1907	Chr I	V_cincinnatiensis_2409-02	+	2088376	2090604	Isocitrate dehydrogenase [NADP] (EC 1.1.1.42); Monomeric isocitrate dehydrogenase [NADP] (EC 1.1.1.42)
Core gene family 1717	ORF1909	Chr I	V_cincinnatiensis_2409-02	-	2091398	2091880	Histone acetyltransferase HPA2
Core gene family 1718	ORF1911	Chr I	V_cincinnatiensis_2409-02	+	2092254	2093237	Phenylalanyl-tRNA synthetase alpha chain (EC 6.1.1.20)
Core gene family 1719	ORF1912	Chr I	V_cincinnatiensis_2409-02	+	2093256	2095643	Phenylalanyl-tRNA synthetase beta chain (EC 6.1.1.20)
Core gene family 1720	ORF1913	Chr I	V_cincinnatiensis_2409-02	+	2096115	2096411	Integration host factor alpha subunit
Core gene family 1721	ORF1914	Chr I	V_cincinnatiensis_2409-02	-	2096508	2097287	hypothetical protein
Core gene family 1722	ORF1915	Chr I	V_cincinnatiensis_2409-02	+	2097563	2098222	Thiopurine S-methyltransferase (EC 2.1.1.67)
Core gene family 1723	ORF1916	Chr I	V_cincinnatiensis_2409-02	-	2098275	2099450	Formate-dependent phosphoribosylglycinamide formyltransferase
Core gene family 1724	ORF1917	Chr I	V_cincinnatiensis_2409-02	+	2099835	2102534	Sensory box/GGDEF family protein
Core gene family 1725	ORF1918	Chr I	V_cincinnatiensis_2409-02	-	2102619	2103506	Cytidine deaminase (EC 3.5.4.5)
Core gene family 1726	ORF1919	Chr I	V_cincinnatiensis_2409-02	-	2103665	2104345	Inner membrane protein YohK
Core gene family 1727	ORF1920	Chr I	V_cincinnatiensis_2409-02	-	2104345	2104728	UPF0299 membrane protein YohJ
Core gene family 1728	ORF1921	Chr I	V_cincinnatiensis_2409-02	-	2104759	2106180	Exodeoxyribonuclease I (EC 3.1.11.1)
Core gene family 1729	ORF1922	Chr I	V_cincinnatiensis_2409-02	-	2106338	2107708	L-cystine uptake protein TcyP, sodium:anion symporter family
Core gene family 1730	ORF1923	Chr I	V_cincinnatiensis_2409-02	-	2107875	2108609	Predicted nucleoside-diphosphate-sugar epimerases
Core gene family 1731	ORF1924	Chr I	V_cincinnatiensis_2409-02	+	2108725	2109789	Nicotinate-nucleotide--dimethylbenzimidazole phosphoribosyltransferase (EC 2.4.2.21)
Core gene family 1732	ORF1925	Chr I	V_cincinnatiensis_2409-02	+	2109789	2110601	Cobalamin synthase (EC 2.7.8.26)
Core gene family 1733	ORF1926	Chr I	V_cincinnatiensis_2409-02	+	2110586	2111134	Adenosylcobinamide kinase (EC 2.7.1.156) / Adenosylcobinamide-phosphate guanylyltransferase (EC 2.7.7.62)
Core gene family 1734	ORF1927	Chr I	V_cincinnatiensis_2409-02	+	2111131	2111748	Alpha-ribazole-5'-phosphate phosphatase (EC 3.1.3.73)
Core gene family 1735	ORF1928	Chr I	V_cincinnatiensis_2409-02	+	2111926	2112954	Succinylglutamate desuccinylase (EC 3.5.1.96)
Core gene family 1736	ORF1929	Chr I	V_cincinnatiensis_2409-02	+	2113026	2114021	Vitamin B12 ABC transporter, permease protein BtuC
Core gene family 1737	ORF1930	Chr I	V_cincinnatiensis_2409-02	+	2114008	2114763	Vitamin B12 ABC transporter, ATP-binding protein BtuD
Core gene family 1738	ORF1931	Chr I	V_cincinnatiensis_2409-02	+	2115113	2115835	hypothetical protein
Core gene family 1739	ORF1932	Chr I	V_cincinnatiensis_2409-02	+	2115878	2116996	CzcABC family efflux RND transporter, membrane fusion protein
Core gene family 1740	ORF1934	Chr I	V_cincinnatiensis_2409-02	+	2120283	2122157	Putative phosphatase
Core gene family 1741	ORF1935	Chr I	V_cincinnatiensis_2409-02	-	2122246	2122821	hypothetical protein
Core gene family 1742	ORF1936	Chr I	V_cincinnatiensis_2409-02	-	2123026	2123376	FIG01201286: hypothetical protein
Core gene family 1743	ORF1937	Chr I	V_cincinnatiensis_2409-02	-	2123475	2124035	hypothetical protein
Core gene family 1744	ORF1938	Chr I	V_cincinnatiensis_2409-02	-	2124078	2125298	Uncharacterized MFS-type transporter
Core gene family 1745	ORF1939	Chr I	V_cincinnatiensis_2409-02	+	2125409	2126278	Transcriptional regulator, LysR family
Core gene family 1746	ORF1940	Chr I	V_cincinnatiensis_2409-02	-	2126280	2126513	Glutaredoxin
Core gene family 1747	ORF1941	Chr I	V_cincinnatiensis_2409-02	-	2126516	2126635	hypothetical protein
Core gene family 1748	ORF1942	Chr I	V_cincinnatiensis_2409-02	+	2126669	2127163	UTP pyrophosphatase (EC 3.6.1.9)
Core gene family 1749	ORF1943	Chr I	V_cincinnatiensis_2409-02	+	2127405	2127629	FIG01199831: hypothetical protein
Core gene family 1750	ORF1944	Chr I	V_cincinnatiensis_2409-02	-	2127632	2128345	Type IV pilus (Tfp) assembly protein PilF
Core gene family 1751	ORF1945	Chr I	V_cincinnatiensis_2409-02	-	2128505	2129446	Homoserine O-succinyltransferase (EC 2.3.1.46)
Core gene family 1752	ORF1946	Chr I	V_cincinnatiensis_2409-02	-	2129545	2130693	Efflux ABC transporter, permease protein
Core gene family 1753	ORF1947	Chr I	V_cincinnatiensis_2409-02	-	2130680	2131843	Domain of unknown function / Efflux ABC transporter, permease protein
Core gene family 1754	ORF1948	Chr I	V_cincinnatiensis_2409-02	-	2131846	2132820	Membrane-fusion protein
Core gene family 1755	ORF1949	Chr I	V_cincinnatiensis_2409-02	-	2132817	2134232	Efflux transport system, outer membrane factor (OMF) lipoprotein
Core gene family 1756	ORF1950	Chr I	V_cincinnatiensis_2409-02	-	2134355	2134597	hypothetical protein
Core gene family 1757	ORF1951	Chr I	V_cincinnatiensis_2409-02	+	2135117	2136088	Chemotaxis protein CheV (EC 2.7.3.-)
Core gene family 1758	ORF1952	Chr I	V_cincinnatiensis_2409-02	+	2136121	2136798	Potential queD like
Core gene family 1759	ORF1953	Chr I	V_cincinnatiensis_2409-02	-	2136795	2137856	GGDEF domain protein
Core gene family 1760	ORF1954	Chr I	V_cincinnatiensis_2409-02	+	2138614	2139903	L-malate or citrate/H+ symporter CimH (TC 2.A.24.2.4)
Core gene family 1761	ORF1955	Chr I	V_cincinnatiensis_2409-02	+	2139913	2141517	NAD-dependent malic enzyme (EC 1.1.1.38)
Core gene family 1762	ORF1960	Chr I	V_cincinnatiensis_2409-02	+	2144986	2146308	Anaerobic C4-dicarboxylate transporter DcuB
Core gene family 1763	ORF1967	Chr I	V_cincinnatiensis_2409-02	-	2152319	2152945	Transcriptional regulatory protein CitB, DpiA
Core gene family 1764	ORF1968	Chr I	V_cincinnatiensis_2409-02	-	2152989	2154596	Two-component sensor histidine kinase, malate (EC 2.7.3.-)
Core gene family 1765	ORF1969	Chr I	V_cincinnatiensis_2409-02	+	2154856	2154981	hypothetical protein
Core gene family 1766	ORF1970	Chr I	V_cincinnatiensis_2409-02	+	2154997	2156337	Cytochrome d ubiquinol oxidase subunit I (EC 1.10.3.-)
Core gene family 1767	ORF1971	Chr I	V_cincinnatiensis_2409-02	+	2156334	2157326	Cytochrome d ubiquinol oxidase subunit II (EC 1.10.3.-)
Core gene family 1768	ORF1972	Chr I	V_cincinnatiensis_2409-02	-	2157408	2158601	23S rRNA (cytosine(1962)-C(5))-methyltransferase (EC 2.1.1.191)
Core gene family 1769	ORF1973	Chr I	V_cincinnatiensis_2409-02	+	2158740	2159015	Acylphosphate phosphohydrolase (EC 3.6.1.7)
Core gene family 1770	ORF1974	Chr I	V_cincinnatiensis_2409-02	-	2159034	2159363	tRNA 2-thiouridine synthesis protein TusE
Core gene family 1771	ORF1975	Chr I	V_cincinnatiensis_2409-02	-	2159488	2160147	Putative TEGT family carrier/transport protein
Core gene family 1772	ORF1976	Chr I	V_cincinnatiensis_2409-02	-	2160316	2161065	L-amino acid ABC transporter (Glu/Asp/His/...), ATP-binding protein AapP
Core gene family 1773	ORF1977	Chr I	V_cincinnatiensis_2409-02	-	2161089	2162189	L-amino acid ABC transporter (Glu/Asp/His/...), permease protein 2 AapM
Core gene family 1774	ORF1978	Chr I	V_cincinnatiensis_2409-02	-	2162189	2163412	L-amino acid ABC transporter (Glu/Asp/His/...), permease protein 1 AapQ
Core gene family 1775	ORF1979	Chr I	V_cincinnatiensis_2409-02	-	2163494	2164537	L-amino acid ABC transporter (Glu/Asp/His/...), substrate-binding protein AapJ
Core gene family 1776	ORF1980	Chr I	V_cincinnatiensis_2409-02	+	2164901	2165839	Precorrin-2 oxidase (EC 1.3.1.76) @ Sirohydrochlorin ferrochelatase activity of CysG (EC 4.99.1.4)
Core gene family 1777	ORF1981	Chr I	V_cincinnatiensis_2409-02	-	2165871	2166677	Promiscuous sugar phosphatase YidA, haloacid dehalogenase-like phosphatase family
Core gene family 1778	ORF1982	Chr I	V_cincinnatiensis_2409-02	+	2166893	2167561	7-carboxy-7-deazaguanine synthase (EC 4.3.99.3)
Core gene family 1779	ORF1983	Chr I	V_cincinnatiensis_2409-02	+	2167573	2168271	7-cyano-7-deazaguanine synthase (EC 6.3.4.20)
Core gene family 1780	ORF1984	Chr I	V_cincinnatiensis_2409-02	+	2168392	2168616	hypothetical protein
Core gene family 1781	ORF1985	Chr I	V_cincinnatiensis_2409-02	-	2169033	2169581	hypothetical protein
Core gene family 1782	ORF1986	Chr I	V_cincinnatiensis_2409-02	-	2169769	2172576	DnaK-related protein
Core gene family 1783	ORF1987	Chr I	V_cincinnatiensis_2409-02	+	2172608	2172724	hypothetical protein
Core gene family 1784	ORF1988	Chr I	V_cincinnatiensis_2409-02	-	2172753	2174675	DnaK-related protein
Core gene family 1785	ORF1989	Chr I	V_cincinnatiensis_2409-02	-	2174675	2175307	hypothetical protein
Core gene family 1786	ORF1990	Chr I	V_cincinnatiensis_2409-02	+	2175636	2177153	hypothetical protein
Core gene family 1787	ORF1991	Chr I	V_cincinnatiensis_2409-02	+	2177237	2177767	FIG01199775: hypothetical protein
Core gene family 1788	ORF1992	Chr I	V_cincinnatiensis_2409-02	-	2177784	2178239	FIG01200668: hypothetical protein
Core gene family 1789	ORF1993	Chr I	V_cincinnatiensis_2409-02	-	2178347	2178691	FIG01199598: hypothetical protein
Core gene family 1790	ORF1994	Chr I	V_cincinnatiensis_2409-02	-	2178915	2179502	FMN-dependent NADH-azoreductase (EC 1.7.1.6)
Core gene family 1791	ORF1995	Chr I	V_cincinnatiensis_2409-02	+	2179662	2183654	ATP-dependent helicase HrpA
Core gene family 1792	ORF1996	Chr I	V_cincinnatiensis_2409-02	+	2183833	2184345	hypothetical protein
Core gene family 1793	ORF1997	Chr I	V_cincinnatiensis_2409-02	-	2184425	2185324	Transcriptional regulator, LysR family
Core gene family 1794	ORF1998	Chr I	V_cincinnatiensis_2409-02	+	2185433	2186842	Uncharacterized MFS-type transporter
Core gene family 1795	ORF1999	Chr I	V_cincinnatiensis_2409-02	+	2186967	2187572	Histone acetyltransferase HPA2
Core gene family 1796	ORF2000	Chr I	V_cincinnatiensis_2409-02	+	2187611	2189071	Membrane-associated phospholipid phosphatase
Core gene family 1797	ORF2001	Chr I	V_cincinnatiensis_2409-02	-	2189068	2190582	Rtn protein
Core gene family 1798	ORF2002	Chr I	V_cincinnatiensis_2409-02	+	2190880	2191794	hypothetical protein
Core gene family 1799	ORF2003	Chr I	V_cincinnatiensis_2409-02	-	2191826	2192536	Glycerophosphoryl diester phosphodiesterase (EC 3.1.4.46)
Core gene family 1800	ORF2004	Chr I	V_cincinnatiensis_2409-02	-	2192546	2193325	Glycerol-3-phosphate regulon repressor GlpR
Core gene family 1801	ORF2005	Chr I	V_cincinnatiensis_2409-02	-	2193334	2194491	Glycerol-3-phosphate ABC transporter, ATP-binding protein UgpC (TC 3.A.1.1.3)
Core gene family 1802	ORF2006	Chr I	V_cincinnatiensis_2409-02	-	2194481	2195323	Glycerol-3-phosphate ABC transporter, permease protein UgpE (TC 3.A.1.1.3)
Core gene family 1803	ORF2007	Chr I	V_cincinnatiensis_2409-02	-	2195339	2196220	Glycerol-3-phosphate ABC transporter, permease protein UgpA (TC 3.A.1.1.3)
Core gene family 1804	ORF2008	Chr I	V_cincinnatiensis_2409-02	-	2196284	2197576	Glycerol-3-phosphate ABC transporter, substrate-binding protein UgpB
Core gene family 1805	ORF2010	Chr I	V_cincinnatiensis_2409-02	+	2198009	2199187	hypothetical protein
Core gene family 1806	ORF2011	Chr I	V_cincinnatiensis_2409-02	+	2199220	2199588	Chemotaxis regulator - transmits chemoreceptor signals to flagellar motor components CheY
Core gene family 1807	ORF2012	Chr I	V_cincinnatiensis_2409-02	+	2199599	2199916	hypothetical protein
Core gene family 1808	ORF2013	Chr I	V_cincinnatiensis_2409-02	+	2199927	2202065	Signal transduction histidine kinase CheA
Core gene family 1809	ORF2014	Chr I	V_cincinnatiensis_2409-02	+	2202151	2203755	Methyl-accepting chemotaxis protein I (serine chemoreceptor protein)
Core gene family 1810	ORF2015	Chr I	V_cincinnatiensis_2409-02	+	2203765	2204277	Positive regulator of CheA protein activity (CheW)
Core gene family 1811	ORF2016	Chr I	V_cincinnatiensis_2409-02	+	2204293	2205138	Chemotaxis protein methyltransferase CheR (EC 2.1.1.80)
Core gene family 1812	ORF2017	Chr I	V_cincinnatiensis_2409-02	+	2205203	2206285	Chemotaxis response regulator protein-glutamate methylesterase CheB (EC 3.1.1.61)
Core gene family 1813	ORF2018	Chr I	V_cincinnatiensis_2409-02	+	2206376	2207155	TonB system biopolymer transport component; Chromosome segregation ATPase
Core gene family 1814	ORF2019	Chr I	V_cincinnatiensis_2409-02	+	2207152	2208519	MotA/TolQ/ExbB proton channel family protein
Core gene family 1815	ORF2020	Chr I	V_cincinnatiensis_2409-02	+	2208529	2209071	Ferric siderophore transport system, biopolymer transport protein ExbB
Core gene family 1816	ORF2021	Chr I	V_cincinnatiensis_2409-02	+	2209071	2209478	Biopolymer transport protein ExbD/TolR
Core gene family 1817	ORF2022	Chr I	V_cincinnatiensis_2409-02	+	2209475	2210095	putative TonB-dependent receptor
Core gene family 1818	ORF2023	Chr I	V_cincinnatiensis_2409-02	+	2210092	2211267	TPR domain protein, putative component of TonB system
Core gene family 1819	ORF2024	Chr I	V_cincinnatiensis_2409-02	+	2211437	2212291	hypothetical protein
Core gene family 1820	ORF2025	Chr I	V_cincinnatiensis_2409-02	+	2212278	2212382	hypothetical protein
Core gene family 1821	ORF2026	Chr I	V_cincinnatiensis_2409-02	+	2212532	2213407	DNA ligase (ATP) (EC 6.5.1.1)
Core gene family 1822	ORF2027	Chr I	V_cincinnatiensis_2409-02	-	2213474	2214877	Multidrug efflux transporter MdtK/NorM (MATE family)
Core gene family 1823	ORF2028	Chr I	V_cincinnatiensis_2409-02	+	2214997	2215614	Riboflavin synthase eubacterial/eukaryotic (EC 2.5.1.9)
Core gene family 1824	ORF2029	Chr I	V_cincinnatiensis_2409-02	-	2215708	2215911	Uncharacterized protein VC1539.5
Core gene family 1825	ORF2030	Chr I	V_cincinnatiensis_2409-02	+	2216045	2216362	UPF0145 protein TM_0763
Core gene family 1826	ORF2031	Chr I	V_cincinnatiensis_2409-02	-	2216429	2217295	Ribulosamine/erythrulosamine 3-kinase potentially involved in protein deglycation
Core gene family 1827	ORF2032	Chr I	V_cincinnatiensis_2409-02	+	2217681	2218022	Type IIA topoisomerase, B subunit
Core gene family 1828	ORF2033	Chr I	V_cincinnatiensis_2409-02	-	2218034	2218552	Lipoprotein NlpC
Core gene family 1829	ORF2034	Chr I	V_cincinnatiensis_2409-02	+	2218702	2219433	Uncharacterized conserved protein YfiP, contains DTW domain
Core gene family 1830	ORF2035	Chr I	V_cincinnatiensis_2409-02	+	2219609	2220520	N-acetyl-D-glucosamine kinase (EC 2.7.1.59)
Core gene family 1831	ORF2036	Chr I	V_cincinnatiensis_2409-02	-	2220591	2220860	hypothetical protein
Core gene family 1832	ORF2037	Chr I	V_cincinnatiensis_2409-02	-	2220890	2222659	Molybdopterin-guanine dinucleotide biosynthesis protein MobB / Molybdopterin molybdenumtransferase (EC 2.10.1.1)
Core gene family 1833	ORF2038	Chr I	V_cincinnatiensis_2409-02	-	2222656	2223243	Molybdenum cofactor guanylyltransferase (EC 2.7.7.77)
Core gene family 1834	ORF2039	Chr I	V_cincinnatiensis_2409-02	-	2223221	2223931	Tungstate ABC transporter, ATP-binding protein
Core gene family 1835	ORF2040	Chr I	V_cincinnatiensis_2409-02	-	2223957	2224655	Tungstate ABC transporter, permease protein
Core gene family 1836	ORF2041	Chr I	V_cincinnatiensis_2409-02	-	2224662	2225477	Tungstate ABC transporter, substrate-binding protein
Core gene family 1837	ORF2042	Chr I	V_cincinnatiensis_2409-02	+	2225701	2227149	Sigma-54 dependent response regulator
Core gene family 1838	ORF2043	Chr I	V_cincinnatiensis_2409-02	+	2227130	2229172	Two-component system sensor histidine kinase
Core gene family 1839	ORF2044	Chr I	V_cincinnatiensis_2409-02	-	2229236	2230063	Sulfur carrier protein FdhD
Core gene family 1840	ORF2045	Chr I	V_cincinnatiensis_2409-02	+	2230234	2230701	FIG01199563: hypothetical protein
Core gene family 1841	ORF2046	Chr I	V_cincinnatiensis_2409-02	+	2230691	2231194	hypothetical protein
Core gene family 1842	ORF2047	Chr I	V_cincinnatiensis_2409-02	+	2231393	2233054	Iron-sulfur cluster-binding protein
Core gene family 1843	ORF2048	Chr I	V_cincinnatiensis_2409-02	+	2233062	2233682	Putative formate dehydrogenase-specific chaperone
Core gene family 1844	ORF2049	Chr I	V_cincinnatiensis_2409-02	+	2233766	2233963	Formate dehydrogenase subunit or accessory protein
Core gene family 1845	ORF2050	Chr I	V_cincinnatiensis_2409-02	+	2233973	2236828	Formate dehydrogenase-O, major subunit (EC 1.2.1.2)
Core gene family 1846	ORF2051	Chr I	V_cincinnatiensis_2409-02	+	2236840	2237448	Formate dehydrogenase-O, iron-sulfur subunit (EC 1.2.1.2); Putative formate dehydrogenase iron-sulfur subunit (EC 1.2.1.2)
Core gene family 1847	ORF2052	Chr I	V_cincinnatiensis_2409-02	+	2237455	2238495	Formate dehydrogenase -O, gamma subunit (EC 1.2.1.2)
Core gene family 1848	ORF2053	Chr I	V_cincinnatiensis_2409-02	+	2238479	2238901	hypothetical protein
Core gene family 1849	ORF2054	Chr I	V_cincinnatiensis_2409-02	+	2239095	2239829	NAD-dependent protein deacetylase of SIR2 family
Core gene family 1850	ORF2055	Chr I	V_cincinnatiensis_2409-02	-	2239975	2241012	Spermidine/putrescine import ABC transporter substrate-binding protein PotD (TC 3.A.1.11.1)
Core gene family 1851	ORF2056	Chr I	V_cincinnatiensis_2409-02	-	2241139	2242170	Spermidine/putrescine import ABC transporter substrate-binding protein PotD (TC 3.A.1.11.1)
Core gene family 1852	ORF2057	Chr I	V_cincinnatiensis_2409-02	-	2242269	2243039	Spermidine/putrescine import ABC transporter permease protein PotC (TC 3.A.1.11.1)
Core gene family 1853	ORF2058	Chr I	V_cincinnatiensis_2409-02	-	2243039	2243899	Spermidine/putrescine import ABC transporter permease protein PotB (TC 3.A.1.11.1)
Core gene family 1854	ORF2059	Chr I	V_cincinnatiensis_2409-02	-	2243880	2244995	Spermidine/putrescine import ABC transporter ATP-binding protein PotA (TC 3.A.1.11.1)
Core gene family 1855	ORF2060	Chr I	V_cincinnatiensis_2409-02	+	2245480	2246283	Probable proline and glycine rich transmembrane protein gene in bax
Core gene family 1856	ORF2061	Chr I	V_cincinnatiensis_2409-02	+	2246276	2247061	Putative Bax protein
Core gene family 1857	ORF2062	Chr I	V_cincinnatiensis_2409-02	+	2247066	2247725	Hypothetical protein, bax gene locus
Core gene family 1858	ORF2063	Chr I	V_cincinnatiensis_2409-02	-	2247785	2248717	tRNA-(cytosine32)-2-thiocytidine synthetase TtcA
Core gene family 1859	ORF2064	Chr I	V_cincinnatiensis_2409-02	-	2248858	2249805	Universal stress protein E
Core gene family 1860	ORF2065	Chr I	V_cincinnatiensis_2409-02	-	2249951	2250703	Fumarate and nitrate reduction regulatory protein
Core gene family 1861	ORF2066	Chr I	V_cincinnatiensis_2409-02	-	2250791	2251474	Heavy-metal-associated domain (N-terminus) and membrane-bounded cytochrome biogenesis cycZ-like domain, possible membrane copper tolerance protein
Core gene family 1862	ORF2067	Chr I	V_cincinnatiensis_2409-02	-	2251471	2251680	Type cbb3 cytochrome oxidase biogenesis protein CcoS, involved in heme b insertion
Core gene family 1863	ORF2068	Chr I	V_cincinnatiensis_2409-02	-	2251673	2254057	Type cbb3 cytochrome oxidase biogenesis protein CcoI; Copper-translocating P-type ATPase (EC 3.6.3.4)
Core gene family 1864	ORF2069	Chr I	V_cincinnatiensis_2409-02	-	2254062	2254541	Putative analog of CcoH, COG3198
Core gene family 1865	ORF2070	Chr I	V_cincinnatiensis_2409-02	-	2254610	2255593	Cytochrome c oxidase (cbb3-type) subunit CcoP (EC 1.9.3.1)
Core gene family 1866	ORF2071	Chr I	V_cincinnatiensis_2409-02	-	2255590	2255766	Cytochrome c oxidase (cbb3-type) subunit CcoQ (EC 1.9.3.1)
Core gene family 1867	ORF2072	Chr I	V_cincinnatiensis_2409-02	-	2255778	2256398	Cytochrome c oxidase (cbb3-type) subunit CcoO (EC 1.9.3.1)
Core gene family 1868	ORF2073	Chr I	V_cincinnatiensis_2409-02	-	2256412	2257839	Cytochrome c oxidase (cbb3-type) subunit CcoN (EC 1.9.3.1)
Core gene family 1869	ORF2074	Chr I	V_cincinnatiensis_2409-02	+	2258096	2258434	hypothetical protein
Core gene family 1870	ORF2075	Chr I	V_cincinnatiensis_2409-02	+	2258514	2259701	hypothetical protein
Core gene family 1871	ORF2076	Chr I	V_cincinnatiensis_2409-02	+	2259708	2261441	Two-component system sensor histidine kinase
Core gene family 1872	ORF2077	Chr I	V_cincinnatiensis_2409-02	+	2261708	2262979	O-acetylhomoserine sulfhydrylase (EC 2.5.1.49) @ O-succinylhomoserine sulfhydrylase (EC 2.5.1.48)
Core gene family 1873	ORF2078	Chr I	V_cincinnatiensis_2409-02	-	2263385	2263546	UPF0181 protein YoaH
Core gene family 1874	ORF2079	Chr I	V_cincinnatiensis_2409-02	-	2263588	2264736	TraF-related protein
Core gene family 1875	ORF2080	Chr I	V_cincinnatiensis_2409-02	-	2264795	2265670	Uncharacterized protein VCA0567
Core gene family 1876	ORF2081	Chr I	V_cincinnatiensis_2409-02	-	2265672	2266331	Two-component transcriptional response regulator VCA0566, OmpR family
Core gene family 1877	ORF2082	Chr I	V_cincinnatiensis_2409-02	-	2266306	2267784	Two component sensor histidine kinase VCA0565
Core gene family 1878	ORF2083	Chr I	V_cincinnatiensis_2409-02	-	2267943	2269319	NAD(P) transhydrogenase subunit beta (EC 1.6.1.2)
Core gene family 1879	ORF2084	Chr I	V_cincinnatiensis_2409-02	-	2269331	2270875	NAD(P) transhydrogenase N-domain of subunit alpha (EC 1.6.1.2) / NAD(P) transhydrogenase C-domain of subunit alpha (EC 1.6.1.2)
Core gene family 1880	ORF2085	Chr I	V_cincinnatiensis_2409-02	-	2271158	2271436	hypothetical protein
Core gene family 1881	ORF2086	Chr I	V_cincinnatiensis_2409-02	-	2271439	2271816	FIG01200033: hypothetical protein
Core gene family 1882	ORF2087	Chr I	V_cincinnatiensis_2409-02	+	2272109	2273374	GGDEF domain protein
Core gene family 1883	ORF2088	Chr I	V_cincinnatiensis_2409-02	-	2273436	2274077	FIG008443: hypothetical protein
Core gene family 1884	ORF2089	Chr I	V_cincinnatiensis_2409-02	-	2274101	2275282	Aspartate aminotransferase (EC 2.6.1.1)
Core gene family 1885	ORF2090	Chr I	V_cincinnatiensis_2409-02	-	2275358	2275825	Ribonucleotide reductase of class III (anaerobic), activating protein (EC 1.97.1.4)
Core gene family 1886	ORF2091	Chr I	V_cincinnatiensis_2409-02	-	2275830	2277950	Ribonucleotide reductase of class III (anaerobic), large subunit (EC 1.17.4.2)
Core gene family 1887	ORF2092	Chr I	V_cincinnatiensis_2409-02	-	2278385	2278819	GENE II AND X PROTEINS
Core gene family 1888	ORF2093	Chr I	V_cincinnatiensis_2409-02	-	2278844	2279263	Putative transmembrane protein
Core gene family 1889	ORF2094	Chr I	V_cincinnatiensis_2409-02	-	2279277	2279597	Transcriptional regulator, ArsR family
Core gene family 1890	ORF2095	Chr I	V_cincinnatiensis_2409-02	+	2279755	2279946	Uncharacterized membrane protein RSP_0589
Core gene family 1891	ORF2096	Chr I	V_cincinnatiensis_2409-02	+	2280055	2281758	CoA-disulfide reductase (EC 1.8.1.14)
Core gene family 1892	ORF2097	Chr I	V_cincinnatiensis_2409-02	+	2281962	2282519	Alkyl hydroperoxide reductase protein C (EC 1.11.1.15)
Core gene family 1893	ORF2098	Chr I	V_cincinnatiensis_2409-02	+	2282714	2284282	Alkyl hydroperoxide reductase protein F
Core gene family 1894	ORF2099	Chr I	V_cincinnatiensis_2409-02	+	2284519	2284956	hypothetical protein
Core gene family 1895	ORF2100	Chr I	V_cincinnatiensis_2409-02	-	2285058	2285192	hypothetical protein
Core gene family 1896	ORF2101	Chr I	V_cincinnatiensis_2409-02	+	2285247	2286791	Aerobic glycerol-3-phosphate dehydrogenase (EC 1.1.5.3)
Core gene family 1897	ORF2102	Chr I	V_cincinnatiensis_2409-02	-	2286896	2287939	Putative ammonia monooxygenase
Core gene family 1898	ORF2103	Chr I	V_cincinnatiensis_2409-02	-	2288000	2288350	GlpM protein
Core gene family 1899	ORF2104	Chr I	V_cincinnatiensis_2409-02	-	2288486	2288896	Lactoylglutathione lyase
Core gene family 1900	ORF2105	Chr I	V_cincinnatiensis_2409-02	-	2288942	2289484	Isochorismatase (EC 3.3.2.1)
Core gene family 1901	ORF2106	Chr I	V_cincinnatiensis_2409-02	+	2289627	2290100	Antioxidant, AhpC/Tsa family
Core gene family 1902	ORF2107	Chr I	V_cincinnatiensis_2409-02	+	2290301	2291023	hypothetical protein
Core gene family 1903	ORF2108	Chr I	V_cincinnatiensis_2409-02	+	2291031	2291606	FIG01203176: hypothetical protein
Core gene family 1904	ORF2109	Chr I	V_cincinnatiensis_2409-02	-	2291627	2293069	FIG01199837: hypothetical protein
Core gene family 1905	ORF2110	Chr I	V_cincinnatiensis_2409-02	-	2293082	2294737	ATPase RavA
Core gene family 1906	ORF2111	Chr I	V_cincinnatiensis_2409-02	-	2294950	2295066	hypothetical protein
Core gene family 1907	ORF2112	Chr I	V_cincinnatiensis_2409-02	+	2295078	2295596	ADP-ribose pyrophosphatase (EC 3.6.1.13)
Core gene family 1908	ORF2113	Chr I	V_cincinnatiensis_2409-02	-	2295664	2295978	Ferredoxin subunits of nitrite reductase and ring-hydroxylating dioxygenases
Core gene family 1909	ORF2115	Chr I	V_cincinnatiensis_2409-02	-	2297603	2298667	Maleylacetate reductase (EC 1.3.1.32)
Core gene family 1910	ORF2116	Chr I	V_cincinnatiensis_2409-02	-	2298670	2299440	3-oxoadipate CoA-transferase subunit B (EC 2.8.3.6)
Core gene family 1911	ORF2117	Chr I	V_cincinnatiensis_2409-02	-	2299437	2300297	3-oxoadipate CoA-transferase subunit A (EC 2.8.3.6)
Core gene family 1912	ORF2118	Chr I	V_cincinnatiensis_2409-02	-	2300318	2301787	Aldehyde dehydrogenase (EC 1.2.1.3)
Core gene family 1913	ORF2119	Chr I	V_cincinnatiensis_2409-02	-	2301804	2302781	hypothetical protein
Core gene family 1914	ORF2120	Chr I	V_cincinnatiensis_2409-02	-	2302821	2303321	hypothetical protein
Core gene family 1915	ORF2121	Chr I	V_cincinnatiensis_2409-02	+	2303467	2304237	Pca regulon regulatory protein PcaR
Core gene family 1916	ORF2122	Chr I	V_cincinnatiensis_2409-02	+	2304279	2304377	hypothetical protein
Core gene family 1917	ORF2123	Chr I	V_cincinnatiensis_2409-02	+	2304377	2305132	Transcriptional regulator, AcrR family
Core gene family 1918	ORF2124	Chr I	V_cincinnatiensis_2409-02	-	2305177	2306442	ATP-dependent RNA helicase VCA0768
Core gene family 1919	ORF2125	Chr I	V_cincinnatiensis_2409-02	+	2306778	2307983	Tyrosine-specific transport protein
Core gene family 1920	ORF2126	Chr I	V_cincinnatiensis_2409-02	+	2308181	2309605	Methyl-accepting chemotaxis sensor/transducer protein
Core gene family 1921	ORF2128	Chr I	V_cincinnatiensis_2409-02	+	2310879	2311625	Lactam utilization protein LamB
Core gene family 1922	ORF2129	Chr I	V_cincinnatiensis_2409-02	+	2311639	2312352	Allophanate hydrolase 2 subunit 1 (EC 3.5.1.54)
Core gene family 1923	ORF2130	Chr I	V_cincinnatiensis_2409-02	+	2312349	2313281	Allophanate hydrolase 2 subunit 2 (EC 3.5.1.54)
Core gene family 1924	ORF2131	Chr I	V_cincinnatiensis_2409-02	-	2313285	2314754	hypothetical protein
Core gene family 1925	ORF2132	Chr I	V_cincinnatiensis_2409-02	+	2314817	2315020	hypothetical protein
Core gene family 1926	ORF2133	Chr I	V_cincinnatiensis_2409-02	-	2315081	2317522	ABC transporter, fused permease protein
Core gene family 1927	ORF2134	Chr I	V_cincinnatiensis_2409-02	-	2317519	2318085	ABC-type antimicrobial peptide transport system, ATPase component
Core gene family 1928	ORF2135	Chr I	V_cincinnatiensis_2409-02	+	2318198	2318827	Arylesterase precursor (EC 3.1.1.2)
Core gene family 1929	ORF2136	Chr I	V_cincinnatiensis_2409-02	+	2318978	2320174	Enoyl-[acyl-carrier-protein] reductase [NADH] (EC 1.3.1.9), FabV => refractory to triclosan
Core gene family 1930	ORF2137	Chr I	V_cincinnatiensis_2409-02	+	2320408	2322057	Isopentenyl-diphosphate Delta-isomerase (EC 5.3.3.2)
Core gene family 1931	ORF2138	Chr I	V_cincinnatiensis_2409-02	-	2322099	2322788	DnaJ-related protein
Core gene family 1932	ORF2139	Chr I	V_cincinnatiensis_2409-02	+	2322954	2323559	FIG028593: membrane protein
Core gene family 1933	ORF2141	Chr I	V_cincinnatiensis_2409-02	-	2323924	2324580	6-phosphogluconate phosphatase
Core gene family 1934	ORF2142	Chr I	V_cincinnatiensis_2409-02	-	2324714	2325241	hypothetical protein
Core gene family 1935	ORF2143	Chr I	V_cincinnatiensis_2409-02	+	2325278	2325400	hypothetical protein
Core gene family 1936	ORF2144	Chr I	V_cincinnatiensis_2409-02	+	2325402	2325875	Conserved uncharacterized protein CreA
Core gene family 1937	ORF2145	Chr I	V_cincinnatiensis_2409-02	+	2325990	2327708	Predicted signal transduction protein
Core gene family 1938	ORF2146	Chr I	V_cincinnatiensis_2409-02	-	2328809	2329942	Aminomethyltransferase (glycine cleavage system T protein) (EC 2.1.2.10)
Core gene family 1939	ORF2147	Chr I	V_cincinnatiensis_2409-02	-	2330180	2330812	Transcriptional regulator, Xre family
Core gene family 1940	ORF2148	Chr I	V_cincinnatiensis_2409-02	+	2331151	2331531	Glycine cleavage system H protein
Core gene family 1941	ORF2149	Chr I	V_cincinnatiensis_2409-02	+	2331645	2334509	Glycine dehydrogenase [decarboxylating] (glycine cleavage system P protein) (EC 1.4.4.2)
Core gene family 1942	ORF2150	Chr I	V_cincinnatiensis_2409-02	+	2334667	2334912	RNA-binding protein
Core gene family 1943	ORF2151	Chr I	V_cincinnatiensis_2409-02	+	2335240	2335452	Cold shock protein of CSP family
Core gene family 1944	ORF2152	Chr I	V_cincinnatiensis_2409-02	-	2335520	2335837	small multidrug resistance family (SMR) protein
Core gene family 1945	ORF2153	Chr I	V_cincinnatiensis_2409-02	+	2336500	2337276	hypothetical protein
Core gene family 1946	ORF2155	Chr I	V_cincinnatiensis_2409-02	-	2338598	2339461	Permease of the drug/metabolite transporter (DMT) superfamily
Core gene family 1947	ORF2156	Chr I	V_cincinnatiensis_2409-02	+	2339787	2341043	Serine transporter
Core gene family 1948	ORF2157	Chr I	V_cincinnatiensis_2409-02	+	2341205	2341426	hypothetical protein
Core gene family 1949	ORF2158	Chr I	V_cincinnatiensis_2409-02	-	2341469	2341717	hypothetical protein
Core gene family 1950	ORF2159	Chr I	V_cincinnatiensis_2409-02	+	2341870	2342313	Heat shock protein HslJ
Core gene family 1951	ORF2160	Chr I	V_cincinnatiensis_2409-02	-	2342505	2343437	Uncharacterized methyltransferase PA1407
Core gene family 1952	ORF2161	Chr I	V_cincinnatiensis_2409-02	-	2343441	2344139	Pseudouridine synthase (EC 4.2.1.70), VC1668 type
Core gene family 1953	ORF2164	Chr I	V_cincinnatiensis_2409-02	+	2345939	2347393	Cardiolipin synthase, bacterial type ClsA
Core gene family 1954	ORF2165	Chr I	V_cincinnatiensis_2409-02	+	2347499	2348698	Cystathionine beta-lyase (EC 4.4.1.8)
Core gene family 1955	ORF2166	Chr I	V_cincinnatiensis_2409-02	-	2348797	2349354	DNA-3-methyladenine glycosylase (EC 3.2.2.20)
Core gene family 1956	ORF2167	Chr I	V_cincinnatiensis_2409-02	-	2349380	2349769	Phage shock protein C
Core gene family 1957	ORF2168	Chr I	V_cincinnatiensis_2409-02	-	2349756	2349995	Phage shock protein B
Core gene family 1958	ORF2169	Chr I	V_cincinnatiensis_2409-02	-	2350068	2350733	Phage shock protein A @ Suppressor of sigma54-dependent transcription, PspA-like
Core gene family 1959	ORF2170	Chr I	V_cincinnatiensis_2409-02	+	2350955	2351965	Psp operon transcriptional activator
Core gene family 1960	ORF2171	Chr I	V_cincinnatiensis_2409-02	+	2352100	2353722	Peptide ABC transporter, substrate-binding protein SapA
Core gene family 1961	ORF2172	Chr I	V_cincinnatiensis_2409-02	+	2353722	2354684	Peptide ABC transporter, permease protein SapB
Core gene family 1962	ORF2174	Chr I	V_cincinnatiensis_2409-02	+	2355030	2355557	Peptide ABC transporter, permease protein SapC
Core gene family 1963	ORF2175	Chr I	V_cincinnatiensis_2409-02	+	2355557	2356546	Peptide ABC transporter, ATP-binding protein SapD
Core gene family 1964	ORF2176	Chr I	V_cincinnatiensis_2409-02	+	2356549	2357337	Peptide ABC transporter, ATP-binding protein SapF
Core gene family 1965	ORF2177	Chr I	V_cincinnatiensis_2409-02	-	2357397	2357786	hypothetical protein
Core gene family 1966	ORF2178	Chr I	V_cincinnatiensis_2409-02	-	2357836	2358741	Manganese-dependent inorganic pyrophosphatase (EC 3.6.1.1)
Core gene family 1967	ORF2179	Chr I	V_cincinnatiensis_2409-02	-	2359277	2360119	Formate efflux transporter FocA
Core gene family 1968	ORF2180	Chr I	V_cincinnatiensis_2409-02	+	2360125	2360286	hypothetical protein
Core gene family 1969	ORF2181	Chr I	V_cincinnatiensis_2409-02	+	2360377	2360613	DNA-binding protein inhibitor Id-2-related protein
Core gene family 1970	ORF2182	Chr I	V_cincinnatiensis_2409-02	+	2360755	2361552	Nucleoside-diphosphate-sugar epimerase
Core gene family 1971	ORF2183	Chr I	V_cincinnatiensis_2409-02	+	2361545	2362177	Uncharacterized SAM-binding protein YdcF
Core gene family 1972	ORF2184	Chr I	V_cincinnatiensis_2409-02	-	2362220	2362798	Thymidine kinase (EC 2.7.1.21)
Core gene family 1973	ORF2185	Chr I	V_cincinnatiensis_2409-02	-	2362930	2364705	Aspartyl-tRNA synthetase (EC 6.1.1.12)
Core gene family 1974	ORF2186	Chr I	V_cincinnatiensis_2409-02	+	2364989	2365879	UPF0759 protein YecE
Core gene family 1975	ORF2187	Chr I	V_cincinnatiensis_2409-02	+	2365999	2366727	Carboxy-S-adenosyl-L-methionine synthase
Core gene family 1976	ORF2188	Chr I	V_cincinnatiensis_2409-02	+	2366796	2367767	tRNA ho5U(34) carboxymethyltransferase
Core gene family 1977	ORF2189	Chr I	V_cincinnatiensis_2409-02	+	2367882	2368631	FIG008443: hypothetical protein
Core gene family 1978	ORF2190	Chr I	V_cincinnatiensis_2409-02	+	2368649	2370157	FIG139976: hypothetical protein
Core gene family 1979	ORF2191	Chr I	V_cincinnatiensis_2409-02	+	2370159	2371133	FIG002781: Alpha-L-glutamate ligase family protein
Core gene family 1980	ORF2192	Chr I	V_cincinnatiensis_2409-02	-	2371222	2375682	Chromosome partition protein MukB
Core gene family 1981	ORF2193	Chr I	V_cincinnatiensis_2409-02	-	2375679	2376407	Chromosome partition protein MukE
Core gene family 1982	ORF2194	Chr I	V_cincinnatiensis_2409-02	-	2376388	2377725	Chromosome partition protein MukF
Core gene family 1983	ORF2195	Chr I	V_cincinnatiensis_2409-02	-	2377728	2378540	tRNA uridine 5-oxyacetic acid(34) methyltransferase (EC 2.1.1.-)
Core gene family 1984	ORF2196	Chr I	V_cincinnatiensis_2409-02	+	2378632	2379426	Membrane Protein Functionally coupled to the MukBEF Chromosome Partitioning Mechanism
Core gene family 1985	ORF2197	Chr I	V_cincinnatiensis_2409-02	+	2379858	2380871	Purine nucleotide synthesis repressor
Core gene family 1986	ORF2198	Chr I	V_cincinnatiensis_2409-02	+	2381260	2381850	Positive regulator of competence TfoX
Core gene family 1987	ORF2199	Chr I	V_cincinnatiensis_2409-02	-	2381954	2382769	Beta-ketoadipate enol-lactone hydrolase, putative
Core gene family 1988	ORF2200	Chr I	V_cincinnatiensis_2409-02	-	2382926	2384392	Glycogen synthase, ADP-glucose transglucosylase (EC 2.4.1.21)
Core gene family 1989	ORF2202	Chr I	V_cincinnatiensis_2409-02	-	2385859	2385975	hypothetical protein
Core gene family 1990	ORF2203	Chr I	V_cincinnatiensis_2409-02	-	2386073	2388703	DNA topoisomerase I (EC 5.99.1.2)
Core gene family 1991	ORF2204	Chr I	V_cincinnatiensis_2409-02	+	2389038	2389286	Protein YciN
Core gene family 1992	ORF2205	Chr I	V_cincinnatiensis_2409-02	-	2389323	2390603	3-phosphoshikimate 1-carboxyvinyltransferase (EC 2.5.1.19)
Core gene family 1993	ORF2206	Chr I	V_cincinnatiensis_2409-02	-	2390746	2391201	FIG106692: Outer membrane lipoprotein
Core gene family 1994	ORF2207	Chr I	V_cincinnatiensis_2409-02	+	2391234	2391968	Leucyl/phenylalanyl-tRNA--protein transferase (EC 2.3.2.6)
Core gene family 1995	ORF2208	Chr I	V_cincinnatiensis_2409-02	+	2391965	2392663	Arginyl-tRNA--protein transferase (EC 2.3.2.8)
Core gene family 1996	ORF2209	Chr I	V_cincinnatiensis_2409-02	+	2392747	2392965	Translation initiation factor 1
Core gene family 1997	ORF2210	Chr I	V_cincinnatiensis_2409-02	-	2393104	2395371	ATP-dependent Clp protease ATP-binding subunit ClpA
Core gene family 1998	ORF2211	Chr I	V_cincinnatiensis_2409-02	-	2395410	2395652	ATP-dependent Clp protease adaptor protein ClpS
[truncated: 2,128 more rows]
