# Supplementary material for: Comparative Genomic Analysis of Vibrio cincinnatiensis Provides Insights into Genetic Diversity, Evolutionary Dynamics, and Pathogenic Traits of the Species
Source: Int J Mol Sci. 2022 Apr 20;23(9):4520. doi: 10.3390/ijms23094520 (PMC9101195; doi:10.3390/ijms23094520)
Supplement: Supplementary file 1 [file ijms-23-04520-s001.zip › Table-S3.xlsx]

## Sheet: tRNAs
Strain	Chromosome	Contig	Start	End	Length	IS type
2409-02	Chr I	CP035697.1	-	349321	349245	tRNA-Arg-ACG
2409-02	Chr I	CP035697.1	-	349466	349390	tRNA-Arg-ACG
2409-02	Chr I	CP035697.1	-	349578	349502	tRNA-Arg-ACG
2409-02	Chr I	CP035697.1	-	349723	349647	tRNA-Arg-ACG
2409-02	Chr I	CP035697.1	-	349835	349759	tRNA-Arg-ACG
2409-02	Chr I	CP035697.1	-	349993	349901	tRNA-Ser-GCT
2409-02	Chr I	CP035697.1	-	350092	350016	tRNA-Arg-ACG
2409-02	Chr I	CP035697.1	-	350217	350125	tRNA-Ser-GCT
2409-02	Chr I	CP035697.1	+	379647	379722	tRNA-Met-CAT
2409-02	Chr I	CP035697.1	+	506283	506358	tRNA-Phe-GAA
2409-02	Chr I	CP035697.1	+	506408	506483	tRNA-Thr-TGT
2409-02	Chr I	CP035697.1	+	506490	506565	tRNA-Phe-GAA
2409-02	Chr I	CP035697.1	+	506578	506653	tRNA-Asn-GTT
2409-02	Chr I	CP035697.1	+	508752	508827	tRNA-Phe-GAA
2409-02	Chr I	CP035697.1	+	508880	508955	tRNA-Thr-TGT
2409-02	Chr I	CP035697.1	+	508973	509048	tRNA-Asn-GTT
2409-02	Chr I	CP035697.1	+	509102	509177	tRNA-Thr-TGT
2409-02	Chr I	CP035697.1	+	509189	509264	tRNA-Asn-GTT
2409-02	Chr I	CP035697.1	-	576731	576655	tRNA-Asp-GTC
2409-02	Chr I	CP035697.1	-	580353	580278	tRNA-Ala-TGC
2409-02	Chr I	CP035697.1	-	580474	580398	tRNA-Ile-GAT
2409-02	Chr I	CP035697.1	-	618430	618354	tRNA-Met-CAT
2409-02	Chr I	CP035697.1	-	618604	618528	tRNA-Met-CAT
2409-02	Chr I	CP035697.1	-	618778	618702	tRNA-Met-CAT
2409-02	Chr I	CP035697.1	-	619012	618936	tRNA-Met-CAT
2409-02	Chr I	CP035697.1	-	619253	619178	tRNA-Gly-GCC
2409-02	Chr I	CP035697.1	-	619364	619289	tRNA-Gly-GCC
2409-02	Chr I	CP035697.1	-	619475	619400	tRNA-Gly-GCC
2409-02	Chr I	CP035697.1	-	619585	619510	tRNA-Gly-GCC
2409-02	Chr I	CP035697.1	-	645378	645303	tRNA-Thr-GGT
2409-02	Chr I	CP035697.1	-	645466	645392	tRNA-Gly-TCC
2409-02	Chr I	CP035697.1	-	645586	645502	tRNA-Tyr-GTA
2409-02	Chr I	CP035697.1	-	645692	645617	tRNA-Thr-TGT
2409-02	Chr I	CP035697.1	-	652324	652248	tRNA-Asp-GTC
2409-02	Chr I	CP035697.1	-	655946	655871	tRNA-Ala-GGC
2409-02	Chr I	CP035697.1	-	661432	661357	tRNA-Ala-TGC
2409-02	Chr I	CP035697.1	-	661553	661477	tRNA-Ile-GAT
2409-02	Chr I	CP035697.1	-	837888	837812	tRNA-Pro-TGG
2409-02	Chr I	CP035697.1	-	838028	837953	tRNA-His-GTG
2409-02	Chr I	CP035697.1	-	838175	838099	tRNA-Pro-TGG
2409-02	Chr I	CP035697.1	-	838316	838241	tRNA-His-GTG
2409-02	Chr I	CP035697.1	-	838431	838355	tRNA-Arg-CCG
2409-02	Chr I	CP035697.1	-	849421	849331	tRNA-Ser-TGA
2409-02	Chr I	CP035697.1	-	853088	853013	tRNA-Val-TAC
2409-02	Chr I	CP035697.1	-	853191	853116	tRNA-Lys-TTT
2409-02	Chr I	CP035697.1	-	853269	853194	tRNA-Glu-TTC
2409-02	Chr I	CP035697.1	-	891854	891778	tRNA-Trp-CCA
2409-02	Chr I	CP035697.1	-	891988	891913	tRNA-Asp-GTC
2409-02	Chr I	CP035697.1	-	895606	895531	tRNA-Ala-TGC
2409-02	Chr I	CP035697.1	-	895727	895651	tRNA-Ile-GAT
2409-02	Chr I	CP035697.1	-	901262	901187	tRNA-Val-TAC
2409-02	Chr I	CP035697.1	-	901365	901290	tRNA-Lys-TTT
2409-02	Chr I	CP035697.1	-	901443	901368	tRNA-Glu-TTC
2409-02	Chr I	CP035697.1	+	1039962	1040038	tRNA-Ile-GAT
2409-02	Chr I	CP035697.1	+	1040083	1040158	tRNA-Ala-TGC
2409-02	Chr I	CP035697.1	+	1045577	1045652	tRNA-Glu-TTC
2409-02	Chr I	CP035697.1	+	1045655	1045730	tRNA-Lys-TTT
2409-02	Chr I	CP035697.1	+	1045758	1045833	tRNA-Val-TAC
2409-02	Chr I	CP035697.1	+	1049424	1049500	tRNA-Asp-GTC
2409-02	Chr I	CP035697.1	+	1296785	1296869	tRNA-Leu-CAA
2409-02	Chr I	CP035697.1	+	1303030	1303105	tRNA-Glu-TTC
2409-02	Chr I	CP035697.1	+	1306654	1306729	tRNA-Thr-GGT
2409-02	Chr I	CP035697.1	+	1461663	1461746	tRNA-Leu-GAG
2409-02	Chr I	CP035697.1	+	1461804	1461880	tRNA-Met-CAT
2409-02	Chr I	CP035697.1	+	1532094	1532169	tRNA-Glu-TTC
2409-02	Chr I	CP035697.1	+	1535715	1535791	tRNA-Asp-GTC
2409-02	Chr I	CP035697.1	+	1535850	1535926	tRNA-Trp-CCA
2409-02	Chr I	CP035697.1	+	1620062	1620138	tRNA-Pro-TGG
2409-02	Chr I	CP035697.1	-	1632282	1632206	tRNA-Arg-CCT
2409-02	Chr I	CP035697.1	-	1653038	1652954	tRNA-Leu-TAG
2409-02	Chr I	CP035697.1	-	1653158	1653084	tRNA-Gln-TTG
2409-02	Chr I	CP035697.1	-	1653304	1653228	tRNA-Met-CAT
2409-02	Chr I	CP035697.1	-	1653402	1653318	tRNA-Leu-TAG
2409-02	Chr I	CP035697.1	-	1653523	1653449	tRNA-Gln-TTG
2409-02	Chr I	CP035697.1	-	1653644	1653560	tRNA-Leu-TAG
2409-02	Chr I	CP035697.1	-	1653764	1653690	tRNA-Gln-TTG
2409-02	Chr I	CP035697.1	-	1653864	1653778	tRNA-Leu-CAG
2409-02	Chr I	CP035697.1	-	1653979	1653905	tRNA-Gln-TTG
2409-02	Chr I	CP035697.1	-	1654101	1654017	tRNA-Leu-TAG
2409-02	Chr I	CP035697.1	-	1654211	1654127	tRNA-Leu-TAG
2409-02	Chr I	CP035697.1	-	1654332	1654256	tRNA-Met-CAT
2409-02	Chr I	CP035697.1	-	1654486	1654412	tRNA-Gln-TTG
2409-02	Chr I	CP035697.1	-	1654610	1654526	tRNA-Leu-TAG
2409-02	Chr I	CP035697.1	-	1654725	1654649	tRNA-Met-CAT
2409-02	Chr I	CP035697.1	-	1811400	1811310	tRNA-Ser-TGA
2409-02	Chr I	CP035697.1	+	1839091	1839167	tRNA-Arg-TCT
2409-02	Chr I	CP035697.1	-	1852657	1852582	tRNA-Asn-GTT
2409-02	Chr I	CP035697.1	-	1889654	1889578	tRNA-Pro-GGG
2409-02	Chr I	CP035697.1	+	2090902	2090975	tRNA-Cys-GCA
2409-02	Chr I	CP035697.1	+	2090978	2091053	tRNA-Gly-GCC
2409-02	Chr I	CP035697.1	+	2091114	2091200	tRNA-Leu-TAA
2409-02	Chr I	CP035697.1	+	2091235	2091310	tRNA-Gly-GCC
2409-02	Chr I	CP035697.1	+	2138187	2138263	tRNA-Val-GAC
2409-02	Chr I	CP035697.1	+	2138282	2138358	tRNA-Val-GAC
2409-02	Chr I	CP035697.1	-	2567623	2567536	tRNA-Ser-GGA
2409-02	Chr I	CP035697.1	+	2789193	2789277	tRNA-Tyr-GTA
2409-02	Chr I	CP035697.1	+	2789368	2789452	tRNA-Tyr-GTA
2409-02	Chr I	CP035697.1	+	2789544	2789628	tRNA-Tyr-GTA
2409-02	Chr I	CP035697.1	+	2789720	2789804	tRNA-Tyr-GTA
2409-02	Chr II	CP035698.1	+	135267	135341	tRNA-Gly-TCC
2409-02	Chr II	CP035698.1	+	580803	580893	tRNA-Ser-TGA
2409-02	Chr II	CP035698.1	+	1002927	1003013	tRNA-Leu-TAA
2409-02	Chr II	CP035698.1	+	1003031	1003104	tRNA-Cys-GCA
F8054	Chr I	CP046848.1	+	47880	47964	tRNA-Tyr-GTA
F8054	Chr I	CP046848.1	+	48055	48139	tRNA-Tyr-GTA
F8054	Chr I	CP046848.1	+	48231	48315	tRNA-Tyr-GTA
F8054	Chr I	CP046848.1	+	48407	48491	tRNA-Tyr-GTA
F8054	Chr I	CP046848.1	-	404023	403947	tRNA-Arg-ACG
F8054	Chr I	CP046848.1	-	404168	404092	tRNA-Arg-ACG
F8054	Chr I	CP046848.1	-	404280	404204	tRNA-Arg-ACG
F8054	Chr I	CP046848.1	-	404425	404349	tRNA-Arg-ACG
F8054	Chr I	CP046848.1	-	404537	404461	tRNA-Arg-ACG
F8054	Chr I	CP046848.1	-	404695	404603	tRNA-Ser-GCT
F8054	Chr I	CP046848.1	-	404794	404718	tRNA-Arg-ACG
F8054	Chr I	CP046848.1	-	404919	404827	tRNA-Ser-GCT
F8054	Chr I	CP046848.1	+	434349	434424	tRNA-Met-CAT
F8054	Chr I	CP046848.1	+	525359	525434	tRNA-Phe-GAA
F8054	Chr I	CP046848.1	+	525484	525559	tRNA-Thr-TGT
F8054	Chr I	CP046848.1	+	525566	525641	tRNA-Phe-GAA
F8054	Chr I	CP046848.1	+	525654	525729	tRNA-Asn-GTT
F8054	Chr I	CP046848.1	+	527828	527903	tRNA-Phe-GAA
F8054	Chr I	CP046848.1	+	527956	528031	tRNA-Thr-TGT
F8054	Chr I	CP046848.1	+	528049	528124	tRNA-Asn-GTT
F8054	Chr I	CP046848.1	+	528178	528253	tRNA-Thr-TGT
F8054	Chr I	CP046848.1	+	528265	528340	tRNA-Asn-GTT
F8054	Chr I	CP046848.1	-	595899	595823	tRNA-Asp-GTC
F8054	Chr I	CP046848.1	-	599521	599446	tRNA-Ala-TGC
F8054	Chr I	CP046848.1	-	599642	599566	tRNA-Ile-GAT
F8054	Chr I	CP046848.1	-	637598	637522	tRNA-Met-CAT
F8054	Chr I	CP046848.1	-	637772	637696	tRNA-Met-CAT
F8054	Chr I	CP046848.1	-	637946	637870	tRNA-Met-CAT
F8054	Chr I	CP046848.1	-	638180	638104	tRNA-Met-CAT
F8054	Chr I	CP046848.1	-	638421	638346	tRNA-Gly-GCC
F8054	Chr I	CP046848.1	-	638532	638457	tRNA-Gly-GCC
F8054	Chr I	CP046848.1	-	638643	638568	tRNA-Gly-GCC
F8054	Chr I	CP046848.1	-	638753	638678	tRNA-Gly-GCC
F8054	Chr I	CP046848.1	-	664546	664471	tRNA-Thr-GGT
F8054	Chr I	CP046848.1	-	664634	664560	tRNA-Gly-TCC
F8054	Chr I	CP046848.1	-	664754	664670	tRNA-Tyr-GTA
F8054	Chr I	CP046848.1	-	664860	664785	tRNA-Thr-TGT
F8054	Chr I	CP046848.1	-	671492	671416	tRNA-Asp-GTC
F8054	Chr I	CP046848.1	-	675114	675039	tRNA-Ala-GGC
F8054	Chr I	CP046848.1	-	680601	680526	tRNA-Ala-TGC
F8054	Chr I	CP046848.1	-	680722	680646	tRNA-Ile-GAT
F8054	Chr I	CP046848.1	-	859505	859429	tRNA-Pro-TGG
F8054	Chr I	CP046848.1	-	859645	859570	tRNA-His-GTG
F8054	Chr I	CP046848.1	-	859792	859716	tRNA-Pro-TGG
F8054	Chr I	CP046848.1	-	859933	859858	tRNA-His-GTG
F8054	Chr I	CP046848.1	-	860048	859972	tRNA-Arg-CCG
F8054	Chr I	CP046848.1	-	871038	870948	tRNA-Ser-TGA
F8054	Chr I	CP046848.1	-	874705	874630	tRNA-Val-TAC
F8054	Chr I	CP046848.1	-	874808	874733	tRNA-Lys-TTT
F8054	Chr I	CP046848.1	-	874886	874811	tRNA-Glu-TTC
F8054	Chr I	CP046848.1	-	913472	913396	tRNA-Trp-CCA
F8054	Chr I	CP046848.1	-	913607	913531	tRNA-Asp-GTC
F8054	Chr I	CP046848.1	-	917227	917152	tRNA-Ala-TGC
F8054	Chr I	CP046848.1	-	917348	917272	tRNA-Ile-GAT
F8054	Chr I	CP046848.1	-	922881	922806	tRNA-Val-TAC
F8054	Chr I	CP046848.1	-	922984	922909	tRNA-Lys-TTT
F8054	Chr I	CP046848.1	-	923062	922987	tRNA-Glu-TTC
F8054	Chr I	CP046848.1	+	1061587	1061663	tRNA-Ile-GAT
F8054	Chr I	CP046848.1	+	1061708	1061783	tRNA-Ala-TGC
F8054	Chr I	CP046848.1	+	1067203	1067278	tRNA-Glu-TTC
F8054	Chr I	CP046848.1	+	1067281	1067356	tRNA-Lys-TTT
F8054	Chr I	CP046848.1	+	1067384	1067459	tRNA-Val-TAC
F8054	Chr I	CP046848.1	+	1071050	1071126	tRNA-Asp-GTC
F8054	Chr I	CP046848.1	+	1312637	1312721	tRNA-Leu-CAA
F8054	Chr I	CP046848.1	+	1318880	1318955	tRNA-Glu-TTC
F8054	Chr I	CP046848.1	+	1322505	1322580	tRNA-Thr-GGT
F8054	Chr I	CP046848.1	+	1477477	1477560	tRNA-Leu-GAG
F8054	Chr I	CP046848.1	+	1477618	1477694	tRNA-Met-CAT
F8054	Chr I	CP046848.1	+	1547909	1547984	tRNA-Glu-TTC
F8054	Chr I	CP046848.1	+	1551530	1551606	tRNA-Asp-GTC
F8054	Chr I	CP046848.1	+	1551665	1551741	tRNA-Trp-CCA
F8054	Chr I	CP046848.1	+	1635880	1635956	tRNA-Pro-TGG
F8054	Chr I	CP046848.1	-	1648099	1648024	tRNA-Undet-???
F8054	Chr I	CP046848.1	-	1668855	1668771	tRNA-Leu-TAG
F8054	Chr I	CP046848.1	-	1668975	1668901	tRNA-Gln-TTG
F8054	Chr I	CP046848.1	-	1669121	1669045	tRNA-Met-CAT
F8054	Chr I	CP046848.1	-	1669219	1669135	tRNA-Leu-TAG
F8054	Chr I	CP046848.1	-	1669340	1669266	tRNA-Gln-TTG
F8054	Chr I	CP046848.1	-	1669461	1669377	tRNA-Leu-TAG
F8054	Chr I	CP046848.1	-	1669581	1669507	tRNA-Gln-TTG
F8054	Chr I	CP046848.1	-	1669681	1669595	tRNA-Leu-CAG
F8054	Chr I	CP046848.1	-	1669796	1669722	tRNA-Gln-TTG
F8054	Chr I	CP046848.1	-	1669918	1669834	tRNA-Leu-TAG
F8054	Chr I	CP046848.1	-	1670028	1669944	tRNA-Leu-TAG
F8054	Chr I	CP046848.1	-	1670149	1670073	tRNA-Met-CAT
F8054	Chr I	CP046848.1	-	1670303	1670229	tRNA-Gln-TTG
F8054	Chr I	CP046848.1	-	1670427	1670343	tRNA-Leu-TAG
F8054	Chr I	CP046848.1	-	1670542	1670466	tRNA-Met-CAT
F8054	Chr I	CP046848.1	-	1827217	1827127	tRNA-Ser-TGA
F8054	Chr I	CP046848.1	+	1854909	1854985	tRNA-Arg-TCT
F8054	Chr I	CP046848.1	-	1868774	1868699	tRNA-Asn-GTT
F8054	Chr I	CP046848.1	-	1905772	1905696	tRNA-Pro-GGG
F8054	Chr I	CP046848.1	+	2107013	2107086	tRNA-Cys-GCA
F8054	Chr I	CP046848.1	+	2107089	2107164	tRNA-Gly-GCC
F8054	Chr I	CP046848.1	+	2107225	2107311	tRNA-Leu-TAA
F8054	Chr I	CP046848.1	+	2107346	2107421	tRNA-Gly-GCC
F8054	Chr I	CP046848.1	+	2154297	2154373	tRNA-Val-GAC
F8054	Chr I	CP046848.1	+	2154392	2154468	tRNA-Val-GAC
F8054	Chr I	CP046848.1	-	2594648	2594561	tRNA-Ser-GGA
F8054	Chr II	CP046849.1	-	368190	368116	tRNA-Gly-TCC
F8054	Chr II	CP046849.1	-	505269	505196	tRNA-Cys-GCA
F8054	Chr II	CP046849.1	-	505373	505287	tRNA-Leu-TAA
F8054	Chr II	CP046849.1	-	936197	936107	tRNA-Ser-TGA
2070-81	Chr II	CP046801.1	+	24219	24305	tRNA-Leu-TAA
2070-81	Chr II	CP046801.1	+	24323	24396	tRNA-Cys-GCA
2070-81	Chr II	CP046801.1	+	159486	159560	tRNA-Gly-TCC
2070-81	Chr II	CP046801.1	+	597615	597705	tRNA-Ser-TGA
2070-81	Chr I	CP046802.1	+	141057	141141	tRNA-Tyr-GTA
2070-81	Chr I	CP046802.1	+	141232	141316	tRNA-Tyr-GTA
2070-81	Chr I	CP046802.1	+	141408	141492	tRNA-Tyr-GTA
2070-81	Chr I	CP046802.1	+	141588	141672	tRNA-Tyr-GTA
2070-81	Chr I	CP046802.1	-	475810	475734	tRNA-Arg-ACG
2070-81	Chr I	CP046802.1	-	475955	475879	tRNA-Arg-ACG
2070-81	Chr I	CP046802.1	-	476067	475991	tRNA-Arg-ACG
2070-81	Chr I	CP046802.1	-	476212	476136	tRNA-Arg-ACG
2070-81	Chr I	CP046802.1	-	476324	476248	tRNA-Arg-ACG
2070-81	Chr I	CP046802.1	-	476482	476390	tRNA-Ser-GCT
2070-81	Chr I	CP046802.1	-	476581	476505	tRNA-Arg-ACG
2070-81	Chr I	CP046802.1	-	476706	476614	tRNA-Ser-GCT
2070-81	Chr I	CP046802.1	+	506135	506210	tRNA-Met-CAT
2070-81	Chr I	CP046802.1	+	564741	564816	tRNA-Phe-GAA
2070-81	Chr I	CP046802.1	+	564866	564941	tRNA-Thr-TGT
2070-81	Chr I	CP046802.1	+	564948	565023	tRNA-Phe-GAA
2070-81	Chr I	CP046802.1	+	565036	565111	tRNA-Asn-GTT
2070-81	Chr I	CP046802.1	+	567210	567285	tRNA-Phe-GAA
2070-81	Chr I	CP046802.1	+	567338	567413	tRNA-Thr-TGT
2070-81	Chr I	CP046802.1	+	567431	567506	tRNA-Asn-GTT
2070-81	Chr I	CP046802.1	+	567560	567635	tRNA-Thr-TGT
2070-81	Chr I	CP046802.1	+	567647	567722	tRNA-Asn-GTT
2070-81	Chr I	CP046802.1	-	635157	635081	tRNA-Asp-GTC
2070-81	Chr I	CP046802.1	-	638784	638709	tRNA-Ala-TGC
2070-81	Chr I	CP046802.1	-	638905	638829	tRNA-Ile-GAT
2070-81	Chr I	CP046802.1	-	676860	676784	tRNA-Met-CAT
2070-81	Chr I	CP046802.1	-	677034	676958	tRNA-Met-CAT
2070-81	Chr I	CP046802.1	-	677208	677132	tRNA-Met-CAT
2070-81	Chr I	CP046802.1	-	677442	677366	tRNA-Met-CAT
2070-81	Chr I	CP046802.1	-	677935	677860	tRNA-Gly-GCC
2070-81	Chr I	CP046802.1	-	678046	677971	tRNA-Gly-GCC
2070-81	Chr I	CP046802.1	-	678157	678082	tRNA-Gly-GCC
2070-81	Chr I	CP046802.1	-	678268	678193	tRNA-Gly-GCC
2070-81	Chr I	CP046802.1	-	704061	703986	tRNA-Thr-GGT
2070-81	Chr I	CP046802.1	-	704149	704075	tRNA-Gly-TCC
2070-81	Chr I	CP046802.1	-	704269	704185	tRNA-Tyr-GTA
2070-81	Chr I	CP046802.1	-	704375	704300	tRNA-Thr-TGT
2070-81	Chr I	CP046802.1	-	714142	714066	tRNA-Asp-GTC
2070-81	Chr I	CP046802.1	-	717768	717693	tRNA-Ala-GGC
2070-81	Chr I	CP046802.1	-	723262	723187	tRNA-Ala-TGC
2070-81	Chr I	CP046802.1	-	723383	723307	tRNA-Ile-GAT
2070-81	Chr I	CP046802.1	-	916250	916174	tRNA-Pro-TGG
2070-81	Chr I	CP046802.1	-	916390	916315	tRNA-His-GTG
2070-81	Chr I	CP046802.1	-	916537	916461	tRNA-Pro-TGG
2070-81	Chr I	CP046802.1	-	916678	916603	tRNA-His-GTG
2070-81	Chr I	CP046802.1	-	916813	916737	tRNA-Arg-CCG
2070-81	Chr I	CP046802.1	-	927803	927713	tRNA-Ser-TGA
2070-81	Chr I	CP046802.1	-	931480	931405	tRNA-Val-TAC
2070-81	Chr I	CP046802.1	-	931583	931508	tRNA-Lys-TTT
2070-81	Chr I	CP046802.1	-	931661	931586	tRNA-Glu-TTC
2070-81	Chr I	CP046802.1	-	970243	970167	tRNA-Trp-CCA
2070-81	Chr I	CP046802.1	-	970376	970300	tRNA-Asp-GTC
2070-81	Chr I	CP046802.1	-	973953	973878	tRNA-Ala-TGC
2070-81	Chr I	CP046802.1	-	974074	973998	tRNA-Ile-GAT
2070-81	Chr I	CP046802.1	-	979649	979574	tRNA-Val-TAC
2070-81	Chr I	CP046802.1	-	979752	979677	tRNA-Lys-TTT
2070-81	Chr I	CP046802.1	-	979830	979755	tRNA-Glu-TTC
2070-81	Chr I	CP046802.1	+	1118262	1118338	tRNA-Ile-GAT
2070-81	Chr I	CP046802.1	+	1118383	1118458	tRNA-Ala-TGC
2070-81	Chr I	CP046802.1	+	1122010	1122086	tRNA-Asp-GTC
2070-81	Chr I	CP046802.1	+	1363488	1363572	tRNA-Leu-CAA
2070-81	Chr I	CP046802.1	+	1369701	1369776	tRNA-Glu-TTC
2070-81	Chr I	CP046802.1	+	1375211	1375286	tRNA-Glu-TTC
2070-81	Chr I	CP046802.1	+	1375289	1375364	tRNA-Lys-TTT
2070-81	Chr I	CP046802.1	+	1375392	1375467	tRNA-Val-TAC
2070-81	Chr I	CP046802.1	+	1379062	1379137	tRNA-Thr-GGT
2070-81	Chr I	CP046802.1	+	1532646	1532729	tRNA-Leu-GAG
2070-81	Chr I	CP046802.1	+	1532787	1532863	tRNA-Met-CAT
2070-81	Chr I	CP046802.1	+	1603066	1603141	tRNA-Glu-TTC
2070-81	Chr I	CP046802.1	+	1606622	1606698	tRNA-Asp-GTC
2070-81	Chr I	CP046802.1	+	1606757	1606833	tRNA-Trp-CCA
2070-81	Chr I	CP046802.1	+	1690883	1690959	tRNA-Pro-TGG
2070-81	Chr I	CP046802.1	-	1703104	1703028	tRNA-Arg-CCT
2070-81	Chr I	CP046802.1	-	1723857	1723773	tRNA-Leu-TAG
2070-81	Chr I	CP046802.1	-	1723977	1723903	tRNA-Gln-TTG
2070-81	Chr I	CP046802.1	-	1724123	1724047	tRNA-Met-CAT
2070-81	Chr I	CP046802.1	-	1724221	1724137	tRNA-Leu-TAG
2070-81	Chr I	CP046802.1	-	1724342	1724268	tRNA-Gln-TTG
2070-81	Chr I	CP046802.1	-	1724463	1724379	tRNA-Leu-TAG
2070-81	Chr I	CP046802.1	-	1724583	1724509	tRNA-Gln-TTG
2070-81	Chr I	CP046802.1	-	1724683	1724597	tRNA-Leu-CAG
2070-81	Chr I	CP046802.1	-	1724798	1724724	tRNA-Gln-TTG
2070-81	Chr I	CP046802.1	-	1724920	1724836	tRNA-Leu-TAG
2070-81	Chr I	CP046802.1	-	1725030	1724946	tRNA-Leu-TAG
2070-81	Chr I	CP046802.1	-	1725151	1725075	tRNA-Met-CAT
2070-81	Chr I	CP046802.1	-	1725305	1725231	tRNA-Gln-TTG
2070-81	Chr I	CP046802.1	-	1725429	1725345	tRNA-Leu-TAG
2070-81	Chr I	CP046802.1	-	1725544	1725468	tRNA-Met-CAT
2070-81	Chr I	CP046802.1	-	1899150	1899060	tRNA-Ser-TGA
2070-81	Chr I	CP046802.1	+	1926833	1926909	tRNA-Arg-TCT
2070-81	Chr I	CP046802.1	-	1938367	1938292	tRNA-Asn-GTT
2070-81	Chr I	CP046802.1	-	2023370	2023294	tRNA-Pro-GGG
2070-81	Chr I	CP046802.1	+	2234882	2234955	tRNA-Cys-GCA
2070-81	Chr I	CP046802.1	+	2234958	2235033	tRNA-Gly-GCC
2070-81	Chr I	CP046802.1	+	2235094	2235180	tRNA-Leu-TAA
2070-81	Chr I	CP046802.1	+	2235215	2235290	tRNA-Gly-GCC
2070-81	Chr I	CP046802.1	+	2282161	2282237	tRNA-Val-GAC
2070-81	Chr I	CP046802.1	+	2282256	2282332	tRNA-Val-GAC
2070-81	Chr I	CP046802.1	-	2725481	2725394	tRNA-Ser-GGA
1398-82	Chr I	CP046815.1	-	88809	88733	tRNA-Val-GAC
1398-82	Chr I	CP046815.1	-	88904	88828	tRNA-Val-GAC
1398-82	Chr I	CP046815.1	-	135882	135807	tRNA-Gly-GCC
1398-82	Chr I	CP046815.1	-	136003	135917	tRNA-Leu-TAA
1398-82	Chr I	CP046815.1	-	136139	136064	tRNA-Gly-GCC
1398-82	Chr I	CP046815.1	-	136215	136142	tRNA-Cys-GCA
1398-82	Chr I	CP046815.1	+	337456	337532	tRNA-Pro-GGG
1398-82	Chr I	CP046815.1	+	374375	374450	tRNA-Asn-GTT
1398-82	Chr I	CP046815.1	-	388400	388324	tRNA-Arg-TCT
1398-82	Chr I	CP046815.1	+	416083	416173	tRNA-Ser-TGA
1398-82	Chr I	CP046815.1	+	572773	572849	tRNA-Met-CAT
1398-82	Chr I	CP046815.1	+	572888	572972	tRNA-Leu-TAG
1398-82	Chr I	CP046815.1	+	573012	573086	tRNA-Gln-TTG
1398-82	Chr I	CP046815.1	+	573166	573242	tRNA-Met-CAT
1398-82	Chr I	CP046815.1	+	573287	573371	tRNA-Leu-TAG
1398-82	Chr I	CP046815.1	+	573397	573481	tRNA-Leu-TAG
1398-82	Chr I	CP046815.1	+	573519	573593	tRNA-Gln-TTG
1398-82	Chr I	CP046815.1	+	573634	573720	tRNA-Leu-CAG
1398-82	Chr I	CP046815.1	+	573734	573808	tRNA-Gln-TTG
1398-82	Chr I	CP046815.1	+	573854	573938	tRNA-Leu-TAG
1398-82	Chr I	CP046815.1	+	573975	574049	tRNA-Gln-TTG
1398-82	Chr I	CP046815.1	+	574096	574180	tRNA-Leu-TAG
1398-82	Chr I	CP046815.1	+	574194	574270	tRNA-Met-CAT
1398-82	Chr I	CP046815.1	+	574340	574414	tRNA-Gln-TTG
1398-82	Chr I	CP046815.1	+	574460	574544	tRNA-Leu-TAG
1398-82	Chr I	CP046815.1	+	595202	595278	tRNA-Arg-CCT
1398-82	Chr I	CP046815.1	-	607423	607347	tRNA-Pro-TGG
1398-82	Chr I	CP046815.1	-	691545	691469	tRNA-Trp-CCA
1398-82	Chr I	CP046815.1	-	691680	691604	tRNA-Asp-GTC
1398-82	Chr I	CP046815.1	-	695236	695161	tRNA-Glu-TTC
1398-82	Chr I	CP046815.1	-	765516	765440	tRNA-Met-CAT
1398-82	Chr I	CP046815.1	-	765657	765574	tRNA-Leu-GAG
1398-82	Chr I	CP046815.1	-	919224	919149	tRNA-Thr-GGT
1398-82	Chr I	CP046815.1	-	922899	922824	tRNA-Val-TAC
1398-82	Chr I	CP046815.1	-	923002	922927	tRNA-Lys-TTT
1398-82	Chr I	CP046815.1	-	923080	923005	tRNA-Glu-TTC
1398-82	Chr I	CP046815.1	-	928582	928507	tRNA-Glu-TTC
1398-82	Chr I	CP046815.1	-	934788	934704	tRNA-Leu-CAA
1398-82	Chr I	CP046815.1	-	1173439	1173363	tRNA-Asp-GTC
1398-82	Chr I	CP046815.1	-	1177060	1176985	tRNA-Ala-TGC
1398-82	Chr I	CP046815.1	-	1177181	1177105	tRNA-Ile-GAT
1398-82	Chr I	CP046815.1	+	1315785	1315860	tRNA-Glu-TTC
1398-82	Chr I	CP046815.1	+	1315863	1315938	tRNA-Lys-TTT
1398-82	Chr I	CP046815.1	+	1315966	1316041	tRNA-Val-TAC
1398-82	Chr I	CP046815.1	+	1321501	1321577	tRNA-Ile-GAT
1398-82	Chr I	CP046815.1	+	1321622	1321697	tRNA-Ala-TGC
1398-82	Chr I	CP046815.1	+	1325243	1325319	tRNA-Asp-GTC
1398-82	Chr I	CP046815.1	+	1325378	1325454	tRNA-Trp-CCA
1398-82	Chr I	CP046815.1	+	1362945	1363020	tRNA-Glu-TTC
1398-82	Chr I	CP046815.1	+	1363023	1363098	tRNA-Lys-TTT
1398-82	Chr I	CP046815.1	+	1363126	1363201	tRNA-Val-TAC
1398-82	Chr I	CP046815.1	+	1366793	1366883	tRNA-Ser-TGA
1398-82	Chr I	CP046815.1	+	1378879	1378955	tRNA-Arg-CCG
1398-82	Chr I	CP046815.1	+	1378994	1379069	tRNA-His-GTG
1398-82	Chr I	CP046815.1	+	1379135	1379211	tRNA-Pro-TGG
1398-82	Chr I	CP046815.1	+	1379282	1379357	tRNA-His-GTG
1398-82	Chr I	CP046815.1	+	1379422	1379498	tRNA-Pro-TGG
1398-82	Chr I	CP046815.1	+	1529936	1530012	tRNA-Ile-GAT
1398-82	Chr I	CP046815.1	+	1530057	1530132	tRNA-Ala-TGC
1398-82	Chr I	CP046815.1	+	1535549	1535624	tRNA-Ala-GGC
1398-82	Chr I	CP046815.1	+	1539169	1539245	tRNA-Asp-GTC
1398-82	Chr I	CP046815.1	+	1545718	1545793	tRNA-Thr-TGT
1398-82	Chr I	CP046815.1	+	1545824	1545908	tRNA-Tyr-GTA
1398-82	Chr I	CP046815.1	+	1545944	1546018	tRNA-Gly-TCC
1398-82	Chr I	CP046815.1	+	1546032	1546107	tRNA-Thr-GGT
1398-82	Chr I	CP046815.1	+	1571825	1571900	tRNA-Gly-GCC
1398-82	Chr I	CP046815.1	+	1571936	1572011	tRNA-Gly-GCC
1398-82	Chr I	CP046815.1	+	1572047	1572122	tRNA-Gly-GCC
1398-82	Chr I	CP046815.1	+	1572158	1572233	tRNA-Gly-GCC
1398-82	Chr I	CP046815.1	+	1572394	1572484	tRNA-Pseudo-GCC
1398-82	Chr I	CP046815.1	+	1572525	1572601	tRNA-Met-CAT
1398-82	Chr I	CP046815.1	+	1572759	1572835	tRNA-Met-CAT
1398-82	Chr I	CP046815.1	+	1572933	1573009	tRNA-Met-CAT
1398-82	Chr I	CP046815.1	+	1573107	1573183	tRNA-Met-CAT
1398-82	Chr I	CP046815.1	+	1611059	1611135	tRNA-Ile-GAT
1398-82	Chr I	CP046815.1	+	1611180	1611255	tRNA-Ala-TGC
1398-82	Chr I	CP046815.1	+	1614801	1614877	tRNA-Asp-GTC
1398-82	Chr I	CP046815.1	-	1682240	1682165	tRNA-Asn-GTT
1398-82	Chr I	CP046815.1	-	1682327	1682252	tRNA-Thr-TGT
1398-82	Chr I	CP046815.1	-	1682440	1682365	tRNA-Asn-GTT
1398-82	Chr I	CP046815.1	-	1682533	1682458	tRNA-Thr-TGT
1398-82	Chr I	CP046815.1	-	1682661	1682586	tRNA-Phe-GAA
1398-82	Chr I	CP046815.1	-	1684831	1684756	tRNA-Asn-GTT
1398-82	Chr I	CP046815.1	-	1684919	1684844	tRNA-Phe-GAA
1398-82	Chr I	CP046815.1	-	1685001	1684926	tRNA-Thr-TGT
1398-82	Chr I	CP046815.1	-	1685126	1685051	tRNA-Phe-GAA
1398-82	Chr I	CP046815.1	-	1809403	1809328	tRNA-Met-CAT
1398-82	Chr I	CP046815.1	+	1838831	1838923	tRNA-Ser-GCT
1398-82	Chr I	CP046815.1	+	1838956	1839032	tRNA-Arg-ACG
1398-82	Chr I	CP046815.1	+	1839055	1839147	tRNA-Ser-GCT
1398-82	Chr I	CP046815.1	+	1839213	1839289	tRNA-Arg-ACG
1398-82	Chr I	CP046815.1	+	1839325	1839401	tRNA-Arg-ACG
1398-82	Chr I	CP046815.1	+	1839470	1839546	tRNA-Arg-ACG
1398-82	Chr I	CP046815.1	+	1839582	1839658	tRNA-Arg-ACG
1398-82	Chr I	CP046815.1	+	1839727	1839803	tRNA-Arg-ACG
1398-82	Chr I	CP046815.1	-	2198389	2198305	tRNA-Tyr-GTA
1398-82	Chr I	CP046815.1	-	2198569	2198485	tRNA-Tyr-GTA
1398-82	Chr I	CP046815.1	-	2198745	2198661	tRNA-Tyr-GTA
1398-82	Chr I	CP046815.1	-	2198920	2198836	tRNA-Tyr-GTA
1398-82	Chr I	CP046815.1	+	2423884	2423971	tRNA-Ser-GGA
1398-82	Chr II	CP046816.1	+	401147	401237	tRNA-Ser-TGA
1398-82	Chr II	CP046816.1	+	828547	828633	tRNA-Leu-TAA
1398-82	Chr II	CP046816.1	+	828651	828724	tRNA-Cys-GCA
1398-82	Chr II	CP046816.1	+	966058	966132	tRNA-Gly-TCC
NCTC-12012	Chr II	UHIE01000002.1	-	418703	418613	tRNA-Ser-TGA
NCTC-12012	Chr II	UHIE01000002.1	-	864117	864043	tRNA-Gly-TCC
NCTC-12012	Chr II	UHIE01000002.1	-	1001523	1001450	tRNA-Cys-GCA
NCTC-12012	Chr II	UHIE01000002.1	-	1001627	1001541	tRNA-Leu-TAA
NCTC-12012	Chr I	UHIE01000003.1	+	109772	109848	tRNA-Ile-GAT
NCTC-12012	Chr I	UHIE01000003.1	+	109893	109968	tRNA-Ala-TGC
NCTC-12012	Chr I	UHIE01000003.1	+	113514	113590	tRNA-Asp-GTC
NCTC-12012	Chr I	UHIE01000003.1	+	352165	352249	tRNA-Leu-CAA
NCTC-12012	Chr I	UHIE01000003.1	+	358371	358446	tRNA-Glu-TTC
NCTC-12012	Chr I	UHIE01000003.1	+	363873	363948	tRNA-Glu-TTC
NCTC-12012	Chr I	UHIE01000003.1	+	363951	364026	tRNA-Lys-TTT
NCTC-12012	Chr I	UHIE01000003.1	+	364054	364128	tRNA-Val-TAC
NCTC-12012	Chr I	UHIE01000003.1	+	367710	367785	tRNA-Thr-GGT
NCTC-12012	Chr I	UHIE01000003.1	+	521278	521361	tRNA-Leu-GAG
NCTC-12012	Chr I	UHIE01000003.1	+	521419	521495	tRNA-Met-CAT
NCTC-12012	Chr I	UHIE01000003.1	+	591699	591774	tRNA-Glu-TTC
NCTC-12012	Chr I	UHIE01000003.1	+	595255	595331	tRNA-Asp-GTC
NCTC-12012	Chr I	UHIE01000003.1	+	595390	595466	tRNA-Trp-CCA
NCTC-12012	Chr I	UHIE01000003.1	+	679515	679591	tRNA-Pro-TGG
NCTC-12012	Chr I	UHIE01000003.1	-	691736	691660	tRNA-Arg-CCT
NCTC-12012	Chr I	UHIE01000003.1	-	712478	712394	tRNA-Leu-TAG
NCTC-12012	Chr I	UHIE01000003.1	-	712598	712524	tRNA-Gln-TTG
NCTC-12012	Chr I	UHIE01000003.1	-	712744	712668	tRNA-Met-CAT
NCTC-12012	Chr I	UHIE01000003.1	-	712842	712758	tRNA-Leu-TAG
NCTC-12012	Chr I	UHIE01000003.1	-	712963	712889	tRNA-Gln-TTG
NCTC-12012	Chr I	UHIE01000003.1	-	713084	713000	tRNA-Leu-TAG
NCTC-12012	Chr I	UHIE01000003.1	-	713204	713130	tRNA-Gln-TTG
NCTC-12012	Chr I	UHIE01000003.1	-	713304	713218	tRNA-Leu-CAG
NCTC-12012	Chr I	UHIE01000003.1	-	713419	713345	tRNA-Gln-TTG
NCTC-12012	Chr I	UHIE01000003.1	-	713541	713457	tRNA-Leu-TAG
NCTC-12012	Chr I	UHIE01000003.1	-	713651	713567	tRNA-Leu-TAG
NCTC-12012	Chr I	UHIE01000003.1	-	713772	713696	tRNA-Met-CAT
NCTC-12012	Chr I	UHIE01000003.1	-	713926	713852	tRNA-Gln-TTG
NCTC-12012	Chr I	UHIE01000003.1	-	714050	713966	tRNA-Leu-TAG
NCTC-12012	Chr I	UHIE01000003.1	-	714165	714089	tRNA-Met-CAT
NCTC-12012	Chr I	UHIE01000003.1	-	870856	870766	tRNA-Ser-TGA
NCTC-12012	Chr I	UHIE01000003.1	+	898539	898615	tRNA-Arg-TCT
NCTC-12012	Chr I	UHIE01000003.1	-	912564	912489	tRNA-Asn-GTT
NCTC-12012	Chr I	UHIE01000003.1	-	949483	949407	tRNA-Pro-GGG
NCTC-12012	Chr I	UHIE01000003.1	+	1150725	1150798	tRNA-Cys-GCA
NCTC-12012	Chr I	UHIE01000003.1	+	1150801	1150876	tRNA-Gly-GCC
NCTC-12012	Chr I	UHIE01000003.1	+	1150937	1151023	tRNA-Leu-TAA
NCTC-12012	Chr I	UHIE01000003.1	+	1151058	1151133	tRNA-Gly-GCC
NCTC-12012	Chr I	UHIE01000003.1	+	1198036	1198112	tRNA-Val-GAC
NCTC-12012	Chr I	UHIE01000003.1	+	1198131	1198207	tRNA-Val-GAC
NCTC-12012	Chr I	UHIE01000003.1	-	1634521	1634434	tRNA-Ser-GGA
NCTC-12012	Chr I	UHIE01000003.1	+	1859484	1859568	tRNA-Tyr-GTA
NCTC-12012	Chr I	UHIE01000003.1	+	1859659	1859743	tRNA-Tyr-GTA
NCTC-12012	Chr I	UHIE01000003.1	+	1859835	1859919	tRNA-Tyr-GTA
NCTC-12012	Chr I	UHIE01000003.1	+	1860015	1860099	tRNA-Tyr-GTA
NCTC-12012	Chr I	UHIE01000003.1	-	2220045	2219969	tRNA-Arg-ACG
NCTC-12012	Chr I	UHIE01000003.1	-	2220190	2220114	tRNA-Arg-ACG
NCTC-12012	Chr I	UHIE01000003.1	-	2220302	2220226	tRNA-Arg-ACG
NCTC-12012	Chr I	UHIE01000003.1	-	2220447	2220371	tRNA-Arg-ACG
NCTC-12012	Chr I	UHIE01000003.1	-	2220559	2220483	tRNA-Arg-ACG
NCTC-12012	Chr I	UHIE01000003.1	-	2220717	2220625	tRNA-Ser-GCT
NCTC-12012	Chr I	UHIE01000003.1	-	2220816	2220740	tRNA-Arg-ACG
NCTC-12012	Chr I	UHIE01000003.1	-	2220941	2220849	tRNA-Ser-GCT
NCTC-12012	Chr I	UHIE01000003.1	+	2250369	2250444	tRNA-Met-CAT
NCTC-12012	Chr I	UHIE01000003.1	+	2374647	2374722	tRNA-Phe-GAA
NCTC-12012	Chr I	UHIE01000003.1	+	2374772	2374847	tRNA-Thr-TGT
NCTC-12012	Chr I	UHIE01000003.1	+	2374854	2374929	tRNA-Phe-GAA
NCTC-12012	Chr I	UHIE01000003.1	+	2374942	2375017	tRNA-Asn-GTT
NCTC-12012	Chr I	UHIE01000003.1	+	2377112	2377187	tRNA-Phe-GAA
NCTC-12012	Chr I	UHIE01000003.1	+	2377240	2377315	tRNA-Thr-TGT
NCTC-12012	Chr I	UHIE01000003.1	+	2377333	2377408	tRNA-Asn-GTT
NCTC-12012	Chr I	UHIE01000003.1	+	2377446	2377521	tRNA-Thr-TGT
NCTC-12012	Chr I	UHIE01000003.1	+	2377533	2377608	tRNA-Asn-GTT
NCTC-12012	Chr I	UHIE01000003.1	-	2444972	2444896	tRNA-Asp-GTC
NCTC-12012	Chr I	UHIE01000003.1	-	2448593	2448518	tRNA-Ala-TGC
NCTC-12012	Chr I	UHIE01000003.1	-	2448714	2448638	tRNA-Ile-GAT
NCTC-12012	Chr I	UHIE01000003.1	-	2486667	2486591	tRNA-Met-CAT
NCTC-12012	Chr I	UHIE01000003.1	-	2486841	2486765	tRNA-Met-CAT
NCTC-12012	Chr I	UHIE01000003.1	-	2487015	2486939	tRNA-Met-CAT
NCTC-12012	Chr I	UHIE01000003.1	-	2487249	2487173	tRNA-Met-CAT
NCTC-12012	Chr I	UHIE01000003.1	-	2487380	2487290	tRNA-Pseudo-GCC
NCTC-12012	Chr I	UHIE01000003.1	-	2487616	2487541	tRNA-Gly-GCC
NCTC-12012	Chr I	UHIE01000003.1	-	2487727	2487652	tRNA-Gly-GCC
NCTC-12012	Chr I	UHIE01000003.1	-	2487838	2487763	tRNA-Gly-GCC
NCTC-12012	Chr I	UHIE01000003.1	-	2487949	2487874	tRNA-Gly-GCC
NCTC-12012	Chr I	UHIE01000003.1	-	2513742	2513667	tRNA-Thr-GGT
NCTC-12012	Chr I	UHIE01000003.1	-	2513830	2513756	tRNA-Gly-TCC
NCTC-12012	Chr I	UHIE01000003.1	-	2513950	2513866	tRNA-Tyr-GTA
NCTC-12012	Chr I	UHIE01000003.1	-	2514056	2513981	tRNA-Thr-TGT
NCTC-12012	Chr I	UHIE01000003.1	-	2520606	2520530	tRNA-Asp-GTC
NCTC-12012	Chr I	UHIE01000003.1	-	2524225	2524150	tRNA-Ala-GGC
NCTC-12012	Chr I	UHIE01000003.1	-	2529714	2529639	tRNA-Ala-TGC
NCTC-12012	Chr I	UHIE01000003.1	-	2529835	2529759	tRNA-Ile-GAT
NCTC-12012	Chr I	UHIE01000003.1	-	2680349	2680273	tRNA-Pro-TGG
NCTC-12012	Chr I	UHIE01000003.1	-	2680489	2680414	tRNA-His-GTG
NCTC-12012	Chr I	UHIE01000003.1	-	2680636	2680560	tRNA-Pro-TGG
NCTC-12012	Chr I	UHIE01000003.1	-	2680777	2680702	tRNA-His-GTG
NCTC-12012	Chr I	UHIE01000003.1	-	2680892	2680816	tRNA-Arg-CCG
NCTC-12012	Chr I	UHIE01000003.1	-	2692978	2692888	tRNA-Ser-TGA
NCTC-12012	Chr I	UHIE01000003.1	-	2696645	2696570	tRNA-Val-TAC
NCTC-12012	Chr I	UHIE01000003.1	-	2696748	2696673	tRNA-Lys-TTT
NCTC-12012	Chr I	UHIE01000003.1	-	2696826	2696751	tRNA-Glu-TTC
NCTC-12012	Chr I	UHIE01000003.1	-	2734394	2734318	tRNA-Trp-CCA
NCTC-12012	Chr I	UHIE01000003.1	-	2734529	2734453	tRNA-Asp-GTC
NCTC-12012	Chr I	UHIE01000003.1	-	2738150	2738075	tRNA-Ala-TGC
NCTC-12012	Chr I	UHIE01000003.1	-	2738271	2738195	tRNA-Ile-GAT
NCTC-12012	Chr I	UHIE01000003.1	-	2743806	2743731	tRNA-Val-TAC
NCTC-12012	Chr I	UHIE01000003.1	-	2743909	2743834	tRNA-Lys-TTT
NCTC-12012	Chr I	UHIE01000003.1	-	2743987	2743912	tRNA-Glu-TTC
DSM-19608	Chr I	FUXB01000001.1	+	25007	25094	tRNA-Ser-GGA
DSM-19608	Chr I	FUXB01000002.1	-	4699	4623	tRNA-Val-GAC
DSM-19608	Chr I	FUXB01000002.1	-	4794	4718	tRNA-Val-GAC
DSM-19608	Chr I	FUXB01000002.1	-	51772	51697	tRNA-Gly-GCC
DSM-19608	Chr I	FUXB01000002.1	-	51893	51807	tRNA-Leu-TAA
DSM-19608	Chr I	FUXB01000002.1	-	52029	51954	tRNA-Gly-GCC
DSM-19608	Chr I	FUXB01000002.1	-	52105	52032	tRNA-Cys-GCA
DSM-19608	Chr I	FUXB01000002.1	+	253348	253424	tRNA-Pro-GGG
DSM-19608	Chr I	FUXB01000002.1	+	290267	290342	tRNA-Asn-GTT
DSM-19608	Chr I	FUXB01000004.1	-	296	220	tRNA-Arg-TCT
DSM-19608	Chr I	FUXB01000004.1	+	27979	28069	tRNA-Ser-TGA
DSM-19608	Chr I	FUXB01000004.1	+	184671	184747	tRNA-Met-CAT
DSM-19608	Chr I	FUXB01000004.1	+	184786	184870	tRNA-Leu-TAG
DSM-19608	Chr I	FUXB01000004.1	+	184910	184984	tRNA-Gln-TTG
DSM-19608	Chr I	FUXB01000004.1	+	185064	185140	tRNA-Met-CAT
DSM-19608	Chr I	FUXB01000004.1	+	185185	185269	tRNA-Leu-TAG
DSM-19608	Chr I	FUXB01000004.1	+	185295	185379	tRNA-Leu-TAG
DSM-19608	Chr I	FUXB01000004.1	+	185417	185491	tRNA-Gln-TTG
DSM-19608	Chr I	FUXB01000004.1	+	185532	185618	tRNA-Leu-CAG
DSM-19608	Chr I	FUXB01000004.1	+	185632	185706	tRNA-Gln-TTG
DSM-19608	Chr I	FUXB01000004.1	+	185887	185971	tRNA-Leu-TAG
DSM-19608	Chr I	FUXB01000004.1	+	206629	206705	tRNA-Arg-CCT
DSM-19608	Chr I	FUXB01000004.1	-	218850	218774	tRNA-Pro-TGG
DSM-19608	Chr II	FUXB01000006.1	-	244768	244678	tRNA-Ser-TGA
DSM-19608	Chr I	FUXB01000007.1	+	153402	153485	tRNA-Leu-GAG
DSM-19608	Chr I	FUXB01000007.1	+	153543	153619	tRNA-Met-CAT
DSM-19608	Chr I	FUXB01000010.1	+	202	278	tRNA-Asp-GTC
DSM-19608	Chr I	FUXB01000010.1	-	67641	67566	tRNA-Asn-GTT
DSM-19608	Chr I	FUXB01000010.1	-	67728	67653	tRNA-Thr-TGT
DSM-19608	Chr I	FUXB01000010.1	-	67841	67766	tRNA-Asn-GTT
DSM-19608	Chr I	FUXB01000010.1	-	67934	67859	tRNA-Thr-TGT
DSM-19608	Chr I	FUXB01000010.1	-	68062	67987	tRNA-Phe-GAA
DSM-19608	Chr I	FUXB01000010.1	-	70232	70157	tRNA-Asn-GTT
DSM-19608	Chr I	FUXB01000010.1	-	70320	70245	tRNA-Phe-GAA
DSM-19608	Chr I	FUXB01000010.1	-	70404	70331	tRNA-Thr-TGT
DSM-19608	Chr I	FUXB01000010.1	-	70528	70453	tRNA-Phe-GAA
DSM-19608	Chr I	FUXB01000011.1	-	4607	4523	tRNA-Leu-CAA
DSM-19608	Chr I	FUXB01000016.1	-	64104	64020	tRNA-Tyr-GTA
DSM-19608	Chr I	FUXB01000016.1	-	64615	64536	tRNA-Tyr-GTA
DSM-19608	Chr II	FUXB01000017.1	+	2055	2141	tRNA-Leu-TAA
DSM-19608	Chr II	FUXB01000017.1	+	2159	2232	tRNA-Cys-GCA
DSM-19608	Chr I	FUXB01000018.1	-	30071	29996	tRNA-Met-CAT
DSM-19608	Chr I	FUXB01000018.1	+	59499	59591	tRNA-Ser-GCT
DSM-19608	Chr I	FUXB01000018.1	+	59624	59700	tRNA-Arg-ACG
DSM-19608	Chr I	FUXB01000018.1	+	59723	59815	tRNA-Ser-GCT
DSM-19608	Chr I	FUXB01000018.1	+	59888	59946	tRNA-Arg-ACG
DSM-19608	Chr I	FUXB01000020.1	-	18931	18855	tRNA-Met-CAT
DSM-19608	Chr I	FUXB01000020.1	-	19012	18943	tRNA-Met-CAT
DSM-19608	Chr I	FUXB01000020.1	-	19146	19056	tRNA-Pseudo-GCC
DSM-19608	Chr I	FUXB01000020.1	-	19508	19433	tRNA-Gly-GCC
DSM-19608	Chr I	FUXB01000023.1	+	3228	3304	tRNA-Arg-CCG
DSM-19608	Chr I	FUXB01000023.1	+	3343	3418	tRNA-His-GTG
DSM-19608	Chr I	FUXB01000023.1	+	3484	3560	tRNA-Pro-TGG
DSM-19608	Chr I	FUXB01000023.1	+	3631	3706	tRNA-His-GTG
DSM-19608	Chr I	FUXB01000023.1	+	3771	3847	tRNA-Pro-TGG
DSM-19608	Chr II	FUXB01000028.1	-	3148	3074	tRNA-Gly-TCC
DSM-19608	Chr I	FUXB01000029.1	+	1	91	tRNA-Ser-TGA
DSM-19608	Chr I	FUXB01000030.1	-	1340	1265	tRNA-Thr-GGT
DSM-19608	Chr I	FUXB01000030.1	-	1428	1354	tRNA-Gly-TCC
DSM-19608	Chr I	FUXB01000030.1	-	1548	1464	tRNA-Tyr-GTA
DSM-19608	Chr I	FUXB01000030.1	-	1654	1579	tRNA-Thr-TGT
DSM-19608	Chr I	FUXB01000032.1	-	6542	6466	tRNA-Trp-CCA
DSM-19608	Chr I	FUXB01000032.1	-	6677	6601	tRNA-Asp-GTC
DSM-19608	Chr I	FUXB01000057.1	+	1923	1998	tRNA-Glu-TTC

## Sheet: Genomic islands
Strain	Chromosome	GC content	Contig	GIs	Start	End	Length	GC content
2409-02	Chr I	0.441752887222	CP035697.1	GI-1	68539	84155	15616	0.385950307377
2409-02	Chr I	0.441752887222	CP035697.1	GI-2	70797	81377	10580	0.373913043478
2409-02	Chr I	0.441752887222	CP035697.1	GI-3	140844	148620	7776	0.400848765432
2409-02	Chr I	0.441752887222	CP035697.1	GI-4	374999	445036	70037	0.427616831104
2409-02	Chr I	0.441752887222	CP035697.1	GI-5	404213	409983	5770	0.53431542461
2409-02	Chr I	0.441752887222	CP035697.1	GI-6	415766	422146	6380	0.393103448276
2409-02	Chr I	0.441752887222	CP035697.1	GI-7	628118	664411	36293	0.457691565867
2409-02	Chr I	0.441752887222	CP035697.1	GI-8	729183	733613	4430	0.356433408578
2409-02	Chr I	0.441752887222	CP035697.1	GI-9	815119	823664	8545	0.384552369807
2409-02	Chr I	0.441752887222	CP035697.1	GI-10	816390	831371	14981	0.395634470329
2409-02	Chr I	0.441752887222	CP035697.1	GI-11	825886	830264	4378	0.398355413431
2409-02	Chr II	0.42636588212	CP035698.1	GI-12	386919	424709	37790	0.41169621593
2409-02	Chr II	0.42636588212	CP035698.1	GI-13	408617	416654	8037	0.373024760483
2409-02	Chr II	0.42636588212	CP035698.1	GI-14	421517	430519	9002	0.389469006887
2409-02	Chr II	0.42636588212	CP035698.1	GI-15	437645	444943	7298	0.403398191285
2409-02	Chr II	0.42636588212	CP035698.1	GI-16	457196	481805	24609	0.389288471697
2409-02	Chr II	0.42636588212	CP035698.1	GI-17	461775	474371	12596	0.37257859638
2409-02	Chr II	0.42636588212	CP035698.1	GI-18	480649	485661	5012	0.395051875499
2409-02	Chr II	0.42636588212	CP035698.1	GI-19	488910	497571	8661	0.395566331832
2409-02	Chr II	0.42636588212	CP035698.1	GI-20	492087	515260	23173	0.401544901394
2409-02	Chr II	0.42636588212	CP035698.1	GI-21	521574	528251	6677	0.3768159353
2409-02	Chr II	0.42636588212	CP035698.1	GI-22	524179	566638	42459	0.393909418498
2409-02	Chr II	0.42636588212	CP035698.1	GI-23	531644	539447	7803	0.39497629117
2409-02	Chr II	0.42636588212	CP035698.1	GI-24	544606	566638	22032	0.391430646333
2409-02	Chr II	0.42636588212	CP035698.1	GI-25	695214	708766	13552	0.345115112161
F8054	Chr I	0.441611696842	CP046848.1	GI-1	123250	138860	15610	0.386034593209
F8054	Chr I	0.441611696842	CP046848.1	GI-2	125508	136082	10574	0.374030641195
F8054	Chr I	0.441611696842	CP046848.1	GI-3	195547	203323	7776	0.400848765432
F8054	Chr I	0.441611696842	CP046848.1	GI-4	429701	464112	34411	0.416581906948
F8054	Chr I	0.441611696842	CP046848.1	GI-5	434590	440970	6380	0.393103448276
F8054	Chr I	0.441611696842	CP046848.1	GI-6	647286	683581	36295	0.457859209257
F8054	Chr I	0.441611696842	CP046848.1	GI-7	748371	752801	4430	0.356207674944
F8054	Chr I	0.441611696842	CP046848.1	GI-8	833822	841687	7865	0.373172282263
F8054	Chr I	0.441611696842	CP046848.1	GI-9	835093	852987	17894	0.381971610596
F8054	Chr I	0.441611696842	CP046848.1	GI-10	844582	851880	7298	0.389147711702
F8054	Chr II	0.425015348768	CP046849.1	GI-11	1003905	1016026	12121	0.386271759756
F8054	Chr II	0.425015348768	CP046849.1	GI-12	944492	1012574	68082	0.397373755178
F8054	Chr II	0.425015348768	CP046849.1	GI-13	991593	997992	6399	0.389435849351
F8054	Chr II	0.425015348768	CP046849.1	GI-14	972405	985477	13072	0.387163402693
F8054	Chr II	0.425015348768	CP046849.1	GI-15	948951	959476	10525	0.389548693587
F8054	Chr II	0.425015348768	CP046849.1	GI-16	808230	821774	13544	0.345023626698
F8054	Chr II	0.425015348768	CP046849.1	GI-17	73933	113823	39890	0.402657307596
F8054	Chr II	0.425015348768	CP046849.1	GI-18	87315	95352	8037	0.372900335946
F8054	Chr II	0.425015348768	CP046849.1	GI-19	68123	82249	14126	0.383335693048
F8054	Chr II	0.425015348768	CP046849.1	GI-20	53699	60997	7298	0.403535215127
F8054	Chr II	0.425015348768	CP046849.1	GI-21	16837	41446	24609	0.389288471697
F8054	Chr II	0.425015348768	CP046849.1	GI-22	24271	36867	12596	0.372499206097
F8054	Chr II	0.425015348768	CP046849.1	GI-23	12981	17993	5012	0.395051875499
F8054	Chr II	0.425015348768	CP046849.1	GI-24	1071	9732	8661	0.395566331832
F8054	Chr II	0.425015348768	CP046849.1	GI-25	1	6555	6554	0.409215746109
2070-81	Chr I	0.442279693616	CP046802.1	GI-1	686801	713807	27006	0.436643708805
2070-81	Chr I	0.442279693616	CP046802.1	GI-2	779135	789119	9984	0.370392628205
2070-81	Chr I	0.442279693616	CP046802.1	GI-3	780660	785422	4762	0.32486350273
2070-81	Chr I	0.442279693616	CP046802.1	GI-4	828130	879489	51359	0.429330789151
2070-81	Chr I	0.442279693616	CP046802.1	GI-5	829168	837741	8573	0.455149889187
2070-81	Chr I	0.442279693616	CP046802.1	GI-6	842199	847547	5348	0.370605833957
2070-81	Chr I	0.442279693616	CP046802.1	GI-7	852633	866029	13396	0.453568229322
2070-81	Chr I	0.442279693616	CP046802.1	GI-8	875585	883649	8064	0.383804563492
2070-81	Chr I	0.442279693616	CP046802.1	GI-9	1992458	2015831	23373	0.44675480255
2070-81	Chr I	0.442279693616	CP046802.1	GI-10	2409533	2414266	4733	0.402915698289
2070-81	Chr I	0.442279693616	CP046802.1	GI-11	2409533	2416590	7057	0.416182513816
2070-81	Chr I	0.442279693616	CP046802.1	GI-12	2693862	2733633	39771	0.446858263559
2070-81	Chr II	0.425683058473	CP046801.1	GI-13	356477	401935	45458	0.448721897136
2070-81	Chr II	0.425683058473	CP046801.1	GI-14	384326	388674	4348	0.434222631095
2070-81	Chr II	0.425683058473	CP046801.1	GI-15	452616	464514	11898	0.423516557405
2070-81	Chr II	0.425683058473	CP046801.1	GI-16	482429	493450	11021	0.412575991289
2070-81	Chr II	0.425683058473	CP046801.1	GI-17	493616	499843	6227	0.382206519994
2070-81	Chr II	0.425683058473	CP046801.1	GI-18	502887	524971	22084	0.394357906176
2070-81	Chr II	0.425683058473	CP046801.1	GI-19	512739	523589	10850	0.370138248848
2070-81	Chr II	0.425683058473	CP046801.1	GI-20	525104	530676	5572	0.368269921034
2070-81	Chr II	0.425683058473	CP046801.1	GI-21	546095	550091	3996	0.394644644645
2070-81	Chr II	0.425683058473	CP046801.1	GI-22	554816	561353	6537	0.368823619397
2070-81	Chr II	0.425683058473	CP046801.1	GI-23	567290	573827	6537	0.368823619397
2070-81	Chr II	0.425683058473	CP046801.1	GI-24	570800	583585	12785	0.391474384044
2070-81	Chr II	0.425683058473	CP046801.1	GI-25	573883	588113	14230	0.396064652143
2070-81	Chr II	0.425683058473	CP046801.1	GI-26	596615	617150	20535	0.348283418554
2070-81	Chr II	0.425683058473	CP046801.1	GI-27	597992	610745	12753	0.35466164824
2070-81	Chr II	0.425683058473	CP046801.1	GI-28	707591	727089	19498	0.343881423736
1398-82	Chr I	0.441898821094	CP046815.1	GI-1	374203	386016	11813	0.414120037247
1398-82	Chr I	0.441898821094	CP046815.1	GI-2	1470562	1478009	7447	0.381227339868
1398-82	Chr I	0.441898821094	CP046815.1	GI-3	1533712	1563292	29580	0.449729546991
1398-82	Chr I	0.441898821094	CP046815.1	GI-4	1741672	1757824	16152	0.429606240713
1398-82	Chr I	0.441898821094	CP046815.1	GI-5	1770157	1814051	43894	0.422722923406
1398-82	Chr I	0.441898821094	CP046815.1	GI-6	1790846	1795941	5095	0.35740922473
1398-82	Chr I	0.441898821094	CP046815.1	GI-7	1801936	1807741	5805	0.404478897502
1398-82	Chr I	0.441898821094	CP046815.1	GI-8	2080046	2121469	41423	0.419863360935
1398-82	Chr I	0.441898821094	CP046815.1	GI-9	2088124	2093796	5672	0.375528913963
1398-82	Chr II	0.427430777225	CP046816.1	GI-10	150293	199014	48721	0.442889103261
1398-82	Chr II	0.427430777225	CP046816.1	GI-11	162516	166827	4311	0.406866156344
1398-82	Chr II	0.427430777225	CP046816.1	GI-12	246704	276665	29961	0.424885684723
1398-82	Chr II	0.427430777225	CP046816.1	GI-13	256578	265337	8759	0.403356547551
1398-82	Chr II	0.427430777225	CP046816.1	GI-14	275509	284071	8562	0.385073580939
1398-82	Chr II	0.427430777225	CP046816.1	GI-15	291453	296407	4954	0.338716188938
1398-82	Chr II	0.427430777225	CP046816.1	GI-16	306906	313135	6229	0.370203885054
1398-82	Chr II	0.427430777225	CP046816.1	GI-17	308283	323492	15209	0.389308961799
1398-82	Chr II	0.427430777225	CP046816.1	GI-18	313184	318729	5545	0.396753832281
1398-82	Chr II	0.427430777225	CP046816.1	GI-19	320685	325993	5308	0.377920120573
1398-82	Chr II	0.427430777225	CP046816.1	GI-20	329970	392851	62881	0.398864521875
1398-82	Chr II	0.427430777225	CP046816.1	GI-21	382459	387205	4746	0.377159713443
1398-82	Chr II	0.427430777225	CP046816.1	GI-22	518204	530086	11882	0.345143915166
NCTC-12012	Chr I	0.441896135305	UHIE01000003.1	GI-1	898827	913041	14214	0.415787252005
NCTC-12012	Chr I	0.441896135305	UHIE01000003.1	GI-2	1326770	1333150	6380	0.399373040752
NCTC-12012	Chr I	0.441896135305	UHIE01000003.1	GI-3	1936254	1975571	39317	0.421268153725
NCTC-12012	Chr I	0.441896135305	UHIE01000003.1	GI-4	1965974	1971646	5672	0.375528913963
NCTC-12012	Chr I	0.441896135305	UHIE01000003.1	GI-5	2245721	2288029	42308	0.422402382528
NCTC-12012	Chr I	0.441896135305	UHIE01000003.1	GI-6	2252032	2257837	5805	0.404478897502
NCTC-12012	Chr I	0.441896135305	UHIE01000003.1	GI-7	2263832	2268927	5095	0.35740922473
NCTC-12012	Chr I	0.441896135305	UHIE01000003.1	GI-8	2302201	2318101	15900	0.42893081761
NCTC-12012	Chr I	0.441896135305	UHIE01000003.1	GI-9	2496482	2520126	23644	0.436558957875
NCTC-12012	Chr I	0.441896135305	UHIE01000003.1	GI-10	2581762	2589209	7447	0.381093057607
NCTC-12012	Chr II	0.426807665781	UHIE01000002.1	GI-11	620835	669556	48721	0.442909628292
NCTC-12012	Chr II	0.426807665781	UHIE01000002.1	GI-12	543184	573145	29961	0.424885684723
NCTC-12012	Chr II	0.426807665781	UHIE01000002.1	GI-13	554512	563271	8759	0.403356547551
NCTC-12012	Chr II	0.426807665781	UHIE01000002.1	GI-14	535778	544340	8562	0.38519037608
NCTC-12012	Chr II	0.426807665781	UHIE01000002.1	GI-15	523442	528396	4954	0.338716188938
NCTC-12012	Chr II	0.426807665781	UHIE01000002.1	GI-16	506714	512943	6229	0.370203885054
NCTC-12012	Chr II	0.426807665781	UHIE01000002.1	GI-17	496357	511566	15209	0.389308961799
NCTC-12012	Chr II	0.426807665781	UHIE01000002.1	GI-18	501120	506665	5545	0.396934174932
NCTC-12012	Chr II	0.426807665781	UHIE01000002.1	GI-19	493856	499164	5308	0.377920120573
NCTC-12012	Chr II	0.426807665781	UHIE01000002.1	GI-20	472901	489879	16978	0.391506655672
NCTC-12012	Chr II	0.426807665781	UHIE01000002.1	GI-21	432953	464842	31889	0.397629276553
NCTC-12012	Chr II	0.426807665781	UHIE01000002.1	GI-22	432645	437391	4746	0.377159713443
NCTC-12012	Chr II	0.426807665781	UHIE01000002.1	GI-23	289764	301646	11882	0.345228076081
NCTC-12012	Chr II	0.426807665781	UHIE01000001.1	GI-24	806	15112	14306	0.394659583392
NCTC-12012	Chr II	0.426807665781	UHIE01000001.1	GI-25	5139	10283	5144	0.405715396579
DSM-19608	Chr I	0.439611686388	FUXB01000022.1	GI-1	1	20635	20634	0.432926238248
DSM-19608	Chr I	0.439611686388	FUXB01000005.1	GI-2	248394	254066	5672	0.375528913963
DSM-19608	Chr I	0.439611686388	FUXB01000018.1	GI-3	148	34719	34571	0.422579618756
DSM-19608	Chr I	0.439611686388	FUXB01000018.1	GI-4	22603	28408	5805	0.404478897502
DSM-19608	Chr I	0.439611686388	FUXB01000018.1	GI-5	11513	16608	5095	0.35740922473
DSM-19608	Chr I	0.439611686388	FUXB01000010.1	GI-6	127074	143025	15951	0.428813240549
DSM-19608	Chr I	0.439611686388	FUXB01000020.1	GI-7	28041	44056	16015	0.443958788636
DSM-19608	Chr I	0.439611686388	FUXB01000013.1	GI-8	50316	57763	7447	0.381093057607
DSM-19608	Chr I	0.439611686388	FUXB01000002.1	GI-9	291835	301122	9287	0.404759341014
DSM-19608	Chr I	0.439611686388	FUXB01000057.1	GI-10	76	207	131	0.374045801527
DSM-19608	Chr II	0.42754036209	FUXB01000044.1	GI-11	969	1941	972	0.391975308642
DSM-19608	Chr II	0.42754036209	FUXB01000003.1	GI-12	53553	99987	46434	0.441206874273
DSM-19608	Chr II	0.42754036209	FUXB01000009.1	GI-13	178951	180236	1285	0.356420233463
DSM-19608	Chr II	0.42754036209	FUXB01000036.1	GI-14	55	3614	3559	0.39280696825
DSM-19608	Chr II	0.42754036209	FUXB01000048.1	GI-15	110	1470	1360	0.340441176471
DSM-19608	Chr II	0.42754036209	FUXB01000025.1	GI-16	10463	16472	6009	0.403394907639
DSM-19608	Chr II	0.42754036209	FUXB01000026.1	GI-17	6067	13751	7684	0.376496616346
DSM-19608	Chr II	0.42754036209	FUXB01000006.1	GI-18	115829	127711	11882	0.345228076081
DSM-19608	Chr II	0.42754036209	FUXB01000006.1	GI-19	248946	255232	6286	0.429366846962
DSM-19608	Chr II	0.42754036209	FUXB01000027.1	GI-20	5591	11121	5530	0.366907775769
DSM-19608	Chr II	0.42754036209	FUXB01000052.1	GI-21	289	519	230	0.395652173913
DSM-19608	Chr II	0.42754036209	FUXB01000045.1	GI-22	754	1976	1222	0.414893617021
DSM-19608	Chr II	0.42754036209	FUXB01000031.1	GI-23	2	6555	6553	0.374027163131
DSM-19608	Chr II	0.42754036209	FUXB01000033.1	GI-24	3160	6849	3689	0.356194090539

## Sheet: Prophages
Strain	Chromosome	Contig	Prophage	Length	Completeness	Start	End	Most Common Phage	GC content
2409-02	Chr I	CP035697.1	Prophage-1	21.5Kb	questionable	59910	81484	PHAGE_Escher_500465_1_NC_049342(7)	0.402
2409-02	Chr I	CP035697.1	Prophage-2	33.3Kb	questionable	400496	433828	PHAGE_Stx2_c_Stx2a_F451_NC_049924(2)	0.4404
2409-02	Chr II	CP035698.1	Prophage-3	13.7Kb	incomplete	566993	580708	PHAGE_Agroba_Atu_ph07_NC_042013(2)	0.4241
F8054	Chr I	CP046848.1	Prophage-1	11.8Kb	questionable	119190	130999	PHAGE_Escher_500465_1_NC_049342(7)	0.3987
2070-81	Chr I	CP046802.1	Prophage-1	14Kb	intact	1997891	2011897	PHAGE_Escher_vB_EcoM_ep3_NC_025430(4)	0.4571
2070-81	Chr II	CP046801.1	Prophage-2	6.1Kb	incomplete	453235	459356	PHAGE_Shigel_SfII_NC_021857(2)	0.4345
1398-82	Chr I	CP046815.1	Prophage-1	27Kb	incomplete	2108686	2135726	PHAGE_Escher_500465_1_NC_049342(7)	0.4346
1398-82	Chr II	CP046816.1	Prophage-2	17.1Kb	incomplete	382370	399563	PHAGE_Agroba_Atu_ph07_NC_042013(2)	0.4142
1398-82	Chr II	CP046816.1	Prophage-3	8.2Kb	incomplete	643657	651910	PHAGE_Aeromo_44RR2.8t_NC_005135(1)	0.4434
NCTC-12012	Chr I	UHIE01000003.1	Prophage-1	28.4Kb	incomplete	1922666	1951072	PHAGE_Escher_500465_1_NC_049342(7)	0.4347
NCTC-12012	Chr II	UHIE01000002.1	Prophage-2	8.2Kb	incomplete	167939	176192	PHAGE_Acidia_3_NC_010155(1)	0.4434
NCTC-12012	Chr II	UHIE01000002.1	Prophage-3	17.1Kb	incomplete	420287	437468	PHAGE_Agroba_Atu_ph07_NC_042013(2)	0.4144
DSM-19608	Chr I	FUXB01000022.1	Prophage-1	14.8Kb	incomplete	10290	25172	PHAGE_Escher_500465_1_NC_049342(7)	0.4341

## Sheet: ISs
Strain	Chromosome	Contig	ORF	IS type	Start	End	Length
2409-02	Chr I	CP035697.1	ORF81	ISVch6_PEP	+	75569	76294
2409-02	Chr I	CP035697.1	ORF381	ISVa5_PEP3	-	410185	411732
2409-02	Chr I	CP035697.1	ORF382	ISVa5_PEP2	-	411792	412145
2409-02	Chr I	CP035697.1	ORF383	ISVa5_PEP	-	412142	412462
2409-02	Chr I	CP035697.1	ORF659	IS1358A_PEP	-	733636	734769
2409-02	Chr II	CP035698.1	ORF2913	IS1358_PEP	-	385370	386422
2409-02	Chr II	CP035698.1	ORF2940	ISVa5_PEP	+	402459	402779
2409-02	Chr II	CP035698.1	ORF2941	ISVa5_PEP2	+	402776	403129
2409-02	Chr II	CP035698.1	ORF2942	ISVa5_PEP3	+	403189	404736
2409-02	Chr II	CP035698.1	ORF2973	ISVpa2_PEP3	-	429369	430220
2409-02	Chr II	CP035698.1	ORF2974	ISVpa2_PEP	-	430235	430519
2409-02	Chr II	CP035698.1	ORF2993	ISVch6_PEP	-	443406	444446
2409-02	Chr II	CP035698.1	ORF3022	ISSde13_PEP	+	465598	466554
2409-02	Chr II	CP035698.1	ORF3079	ISVch6_PEP	-	514220	515260
2409-02	Chr II	CP035698.1	ORF3138	IS1358A_PEP	-	558361	559494
2409-02	Chr II	CP035698.1	ORF3148	ISSde13_PEP	+	566998	567954
1398-82	Chr I	CP046815.1	ORF70	ISSod21_PEP	+	68377	69411
1398-82	Chr I	CP046815.1	ORF362	ISSod21_PEP	+	384982	386016
1398-82	Chr I	CP046815.1	ORF364	ISSod21_PEP	-	387078	388112
1398-82	Chr I	CP046815.1	ORF1273	ISVch6_PEP	+	1374952	1375980
1398-82	Chr I	CP046815.1	ORF1291	ISVch6_PEP	-	1400055	1401083
1398-82	Chr I	CP046815.1	ORF1358	IS1358A_PEP	+	1469334	1470467
1398-82	Chr I	CP046815.1	ORF1594	ISVha3_PEP2	-	1748559	1748957
1398-82	Chr I	CP046815.1	ORF1595	ISVha3_PEP	-	1748969	1749355
1398-82	Chr I	CP046815.1	ORF1607	ISSwi1_PEP3	-	1757876	1760881
1398-82	Chr I	CP046815.1	ORF1626	IS200F_PEP	+	1779481	1779939
1398-82	Chr I	CP046815.1	ORF1914	ISVch4_PEP	+	2100690	2100998
1398-82	Chr I	CP046815.1	ORF1915	ISAlg_PEP3	+	2100998	2101867
1398-82	Chr I	CP046815.1	ORF1916	ISVch6_PEP	-	2102126	2103154
1398-82	Chr I	CP046815.1	ORF2176	ISSod21_PEP	+	2397933	2398967
1398-82	Chr II	CP046816.1	ORF2770	ISVch4_PEP	+	247656	247967
1398-82	Chr II	CP046816.1	ORF2776	ISSham2_PEP2	-	250134	250727
1398-82	Chr II	CP046816.1	ORF2777	ISSham2_PEP	-	250766	251044
1398-82	Chr II	CP046816.1	ORF2781	IS1358_PEP	-	253361	254494
1398-82	Chr II	CP046816.1	ORF2784	ISVch6_PEP	+	256884	257912
1398-82	Chr II	CP046816.1	ORF2834	IS1358_PEP	-	301090	302229
1398-82	Chr II	CP046816.1	ORF2904	IS1358_PEP	-	348836	349969
1398-82	Chr II	CP046816.1	ORF2920	IS1358_PEP	-	360706	361839
1398-82	Chr II	CP046816.1	ORF2936	ISVch6_PEP	-	373550	374578
1398-82	Chr II	CP046816.1	ORF2958	IS1358_PEP	-	387327	388460
1398-82	Chr II	CP046816.1	ORF3174	IS200F_PEP	+	645344	645802
1398-82	Chr II	CP046816.1	ORF3339	ISVch6_PEP	-	825737	826765
1398-82	Chr II	CP046816.1	ORF3464	ISSod21_PEP	+	968949	969983
2070-81	Chr II	CP046801.1	ORF338	ISVch6_PEP	+	385633	386664
2070-81	Chr II	CP046801.1	ORF360	ISPst2_PEP	-	405763	407040
2070-81	Chr II	CP046801.1	ORF403	ISVch4_PEP	+	453568	453897
2070-81	Chr II	CP046801.1	ORF407	IS1358A_PEP	-	455370	456503
2070-81	Chr II	CP046801.1	ORF410	ISVch6_PEP	-	459551	460174
2070-81	Chr II	CP046801.1	ORF419	ISSham2_PEP2	-	462615	463208
2070-81	Chr II	CP046801.1	ORF420	ISSham2_PEP	-	463247	463525
2070-81	Chr II	CP046801.1	ORF423	IS1358_PEP	-	465312	466445
2070-81	Chr II	CP046801.1	ORF430	IS1358_PEP	-	474804	475943
2070-81	Chr II	CP046801.1	ORF503	IS1358_PEP	-	532912	534051
2070-81	Chr II	CP046801.1	ORF526	IS1358_PEP	-	551050	552183
2070-81	Chr II	CP046801.1	ORF536	IS1358_PEP	-	563524	564657
2070-81	Chr I	CP046802.1	ORF1564	IS1358_PEP	-	709818	710951
2070-81	Chr I	CP046802.1	ORF1609	IS1358_PEP	-	777767	778900
2070-81	Chr I	CP046802.1	ORF1683	IS1271_PEP	+	855711	857033
2070-81	Chr I	CP046802.1	ORF1716	ISEc21_PEP	+	882248	883324
2070-81	Chr I	CP046802.1	ORF2478	ISVa2_PEP	+	1740771	1741691
F8054	Chr I	CP046848.1	ORF132	ISVch6_PEP	+	130274	130999
F8054	Chr I	CP046848.1	ORF676	IS1358A_PEP	-	752824	753957
F8054	Chr I	CP046848.1	ORF2130	ISVch6_PEP	+	2322197	2323237
F8054	Chr II	CP046849.1	ORF2583	ISSde13_PEP	-	32088	33044
F8054	Chr II	CP046849.1	ORF2612	ISVch6_PEP	+	54196	55236
F8054	Chr II	CP046849.1	ORF2631	ISVpa2_PEP	+	68123	68407
F8054	Chr II	CP046849.1	ORF2632	ISVpa2_PEP3	+	68422	69273
F8054	Chr II	CP046849.1	ORF2694	IS1358_PEP	+	117033	118085
F8054	Chr II	CP046849.1	ORF3450	IS1358A_PEP	+	971215	972348
F8054	Chr II	CP046849.1	ORF3472	ISSde13_PEP	-	990277	991233
F8054	Chr II	CP046849.1	ORF3519	ISVch6_PEP	+	1022340	1023380
DSM-19608	Chr II	FUXB01000003.1	ORF602	ISSham2_PEP	+	2657	2935
DSM-19608	Chr II	FUXB01000003.1	ORF603	ISSham2_PEP2	+	2974	3567
DSM-19608	Chr II	FUXB01000003.1	ORF609	ISVch4_PEP	-	5734	6045
DSM-19608	Chr I	FUXB01000005.1	ORF1376	ISVch4_PEP	+	260960	261268
DSM-19608	Chr I	FUXB01000005.1	ORF1377	ISAlg_PEP3	+	261268	262137
DSM-19608	Chr II	FUXB01000006.1	ORF1378	IS200F_PEP	-	112	570
DSM-19608	Chr I	FUXB01000010.1	ORF2226	ISVha3_PEP2	-	133961	134359
DSM-19608	Chr I	FUXB01000010.1	ORF2227	ISVha3_PEP	-	134371	134757
DSM-19608	Chr I	FUXB01000010.1	ORF2239	ISSwi1_PEP3	-	143278	146283
DSM-19608	Chr I	FUXB01000013.1	ORF2578	IS1358A_PEP	-	57858	58991
DSM-19608	Chr I	FUXB01000018.1	ORF2993	IS200F_PEP	+	148	606
DSM-19608	Chr II	FUXB01000026.1	ORF3267	IS1358_PEP	+	501	1640
DSM-19608	Chr II	FUXB01000049.1	ORF3421	IS1358_PEP	+	252	1385
NCTC-12012	Chr II	UHIE01000001.1	ORF18	IS1358_PEP	-	7019	8152
NCTC-12012	Chr II	UHIE01000002.1	ORF191	IS200F_PEP	-	174047	174505
NCTC-12012	Chr II	UHIE01000002.1	ORF407	IS1358_PEP	+	431390	432523
NCTC-12012	Chr II	UHIE01000002.1	ORF431	ISVch6_PEP	+	445272	446300
NCTC-12012	Chr II	UHIE01000002.1	ORF449	IS1358_PEP	+	458010	459143
NCTC-12012	Chr II	UHIE01000002.1	ORF466	IS1358_PEP	+	469880	471013
NCTC-12012	Chr II	UHIE01000002.1	ORF545	IS1358_PEP	+	517620	518759
NCTC-12012	Chr II	UHIE01000002.1	ORF595	ISVch6_PEP	-	561937	562965
NCTC-12012	Chr II	UHIE01000002.1	ORF598	IS1358_PEP	+	565355	566488
NCTC-12012	Chr II	UHIE01000002.1	ORF602	ISSham2_PEP	+	568805	569083
NCTC-12012	Chr II	UHIE01000002.1	ORF603	ISSham2_PEP2	+	569122	569715
NCTC-12012	Chr II	UHIE01000002.1	ORF609	ISVch4_PEP	-	571882	572193
NCTC-12012	Chr II	UHIE01000002.1	ORF862	ISSod21_PEP	-	860192	861226
NCTC-12012	Chr II	UHIE01000002.1	ORF989	ISVch6_PEP	+	1003409	1004437
NCTC-12012	Chr I	UHIE01000003.1	ORF1833	ISSod21_PEP	+	898827	899861
NCTC-12012	Chr I	UHIE01000003.1	ORF1835	ISSod21_PEP	-	900923	901957
NCTC-12012	Chr I	UHIE01000003.1	ORF2126	ISSod21_PEP	-	1217529	1218563
NCTC-12012	Chr I	UHIE01000003.1	ORF2567	ISSod21_PEP	-	1659438	1660472
NCTC-12012	Chr I	UHIE01000003.1	ORF2800	ISSod21_PEP	-	1924029	1925063
NCTC-12012	Chr I	UHIE01000003.1	ORF2829	ISVch6_PEP	+	1956616	1957644
NCTC-12012	Chr I	UHIE01000003.1	ORF2830	ISAlg_PEP3	-	1957903	1958772
NCTC-12012	Chr I	UHIE01000003.1	ORF2831	ISVch4_PEP	-	1958772	1959080
NCTC-12012	Chr I	UHIE01000003.1	ORF3118	IS200F_PEP	-	2279834	2280292
NCTC-12012	Chr I	UHIE01000003.1	ORF3137	ISSwi1_PEP3	+	2298892	2301897
NCTC-12012	Chr I	UHIE01000003.1	ORF3149	ISVha3_PEP	+	2310418	2310804
NCTC-12012	Chr I	UHIE01000003.1	ORF3150	ISVha3_PEP2	+	2310816	2311214
NCTC-12012	Chr I	UHIE01000003.1	ORF3385	IS1358A_PEP	-	2589304	2590437
NCTC-12012	Chr I	UHIE01000003.1	ORF3452	ISVch6_PEP	+	2658688	2659716
NCTC-12012	Chr I	UHIE01000003.1	ORF3470	ISVch6_PEP	-	2683791	2684819

## Sheet: RM
Strain	Chromosome	Contig	ORF	RM type	Start	End	Length
2409-02	Chr I	CP035697.1	ORF359	Type I restriction-modification system, restriction subunit R (EC 3.1.21.3)	+	387514	389958
2409-02	Chr I	CP035697.1	ORF362	Type I restriction-modification system, DNA-methyltransferase subunit M (EC 2.1.1.72)	+	392772	394262
2409-02	Chr I	CP035697.1	ORF363	Type I restriction-modification system, specificity subunit S	+	394262	396004
1398-82	Chr I	CP046815.1	ORF1628	Type I restriction-modification system, DNA-methyltransferase subunit M (EC 2.1.1.72)	+	1781601	1784210
1398-82	Chr I	CP046815.1	ORF1629	Type I restriction-modification system, specificity subunit S	+	1784212	1785495
1398-82	Chr I	CP046815.1	ORF1630	Type I restriction-modification system, restriction subunit R (EC 3.1.21.3)	+	1785508	1789344
1398-82	Chr I	CP046815.1	ORF1925	Type I restriction-modification system, restriction subunit R (EC 3.1.21.3)	+	2111190	2114624
1398-82	Chr I	CP046815.1	ORF1926	Type I restriction-modification system, DNA-methyltransferase subunit M (EC 2.1.1.72)	+	2114667	2116199
1398-82	Chr I	CP046815.1	ORF1927	Type I restriction-modification system, specificity subunit S	+	2116196	2117758
1398-82	Chr II	CP046816.1	ORF2713	Type I restriction-modification system, restriction subunit R (EC 3.1.21.3)	-	182122	185256
1398-82	Chr II	CP046816.1	ORF2714	Type I restriction-modification system, restriction subunit R (EC 3.1.21.3)	-	185442	188555
1398-82	Chr II	CP046816.1	ORF2716	Type I restriction-modification system, specificity subunit S	-	189843	190970
1398-82	Chr II	CP046816.1	ORF2717	Type I restriction-modification system, DNA-methyltransferase subunit M (EC 2.1.1.72)	-	190967	192526
DSM-19608	Chr II	FUXB01000003.1	ORF662	Type I restriction-modification system, DNA-methyltransferase subunit M (EC 2.1.1.72)	+	61175	62734
DSM-19608	Chr II	FUXB01000003.1	ORF663	Type I restriction-modification system, specificity subunit S	+	62731	63858
DSM-19608	Chr II	FUXB01000003.1	ORF665	Type I restriction-modification system, restriction subunit R (EC 3.1.21.3)	+	65146	68259
DSM-19608	Chr II	FUXB01000003.1	ORF666	Type I restriction-modification system, restriction subunit R (EC 3.1.21.3)	+	68445	71579
DSM-19608	Chr I	FUXB01000018.1	ORF2995	Type I restriction-modification system, DNA-methyltransferase subunit M (EC 2.1.1.72)	+	2268	4877
DSM-19608	Chr I	FUXB01000018.1	ORF2996	Type I restriction-modification system, specificity subunit S	+	4879	6162
DSM-19608	Chr I	FUXB01000018.1	ORF2997	Type I restriction-modification system, restriction subunit R (EC 3.1.21.3)	+	6175	10011
DSM-19608	Chr I	FUXB01000022.1	ORF3185	Type I restriction-modification system, restriction subunit R (EC 3.1.21.3)	+	8309	11743
DSM-19608	Chr I	FUXB01000022.1	ORF3186	Type I restriction-modification system, DNA-methyltransferase subunit M (EC 2.1.1.72)	+	11786	13318
DSM-19608	Chr I	FUXB01000022.1	ORF3187	Type I restriction-modification system, specificity subunit S	+	13315	14877
NCTC-12012	Chr II	UHIE01000002.1	ORF662	Type I restriction-modification system, DNA-methyltransferase subunit M (EC 2.1.1.72)	+	627323	628882
NCTC-12012	Chr II	UHIE01000002.1	ORF663	Type I restriction-modification system, specificity subunit S	+	628879	630006
NCTC-12012	Chr II	UHIE01000002.1	ORF665	Type I restriction-modification system, restriction subunit R (EC 3.1.21.3)	+	631294	634407
NCTC-12012	Chr II	UHIE01000002.1	ORF666	Type I restriction-modification system, restriction subunit R (EC 3.1.21.3)	+	634593	637727
NCTC-12012	Chr I	UHIE01000003.1	ORF2818	Type I restriction-modification system, specificity subunit S	-	1942012	1943574
NCTC-12012	Chr I	UHIE01000003.1	ORF2819	Type I restriction-modification system, DNA-methyltransferase subunit M (EC 2.1.1.72)	-	1943571	1945103
NCTC-12012	Chr I	UHIE01000003.1	ORF2820	Type I restriction-modification system, restriction subunit R (EC 3.1.21.3)	-	1945146	1948580
NCTC-12012	Chr I	UHIE01000003.1	ORF3114	Type I restriction-modification system, restriction subunit R (EC 3.1.21.3)	-	2270429	2274265
NCTC-12012	Chr I	UHIE01000003.1	ORF3115	Type I restriction-modification system, specificity subunit S	-	2274278	2275561
NCTC-12012	Chr I	UHIE01000003.1	ORF3116	Type I restriction-modification system, DNA-methyltransferase subunit M (EC 2.1.1.72)	-	2275563	2278172

## Sheet: TA
Strain	Chromosome	Contig	ORF	T-A	Type	TADB-ID	Start	End	Length
2409-02	ChrII	CP035698.1	ORF2914	Toxin	II	T178	-	386919	387221
2409-02	ChrII	CP035698.1	ORF2915	Antitoxin	II	AT178	-	387209	387466
2409-02	ChrII	CP035698.1	ORF2948	Toxin	II	T172	-	407834	408121
2409-02	ChrII	CP035698.1	ORF2949	Antitoxin	II	AT172	-	408118	408399
2409-02	ChrII	CP035698.1	ORF3015	Antitoxin	II	AT174	-	460210	460524
2409-02	ChrII	CP035698.1	ORF3016	Toxin	II	T174	-	460511	460843
2409-02	ChrII	CP035698.1	ORF3085	Toxin	II	T172	-	520809	521096
2409-02	ChrII	CP035698.1	ORF3086	Antitoxin	II	AT172	-	521093	521374
1398-82	ChrII	CP046816.1	ORF2914	Toxin	II	T178	-	357401	357703
1398-82	ChrII	CP046816.1	ORF2915	Antitoxin	II	AT178	-	357691	357948
2070-81	ChrII	CP046801.1	ORF421	Toxin	II	T178	-	463967	464269
2070-81	ChrII	CP046801.1	ORF422	Antitoxin	II	AT178	-	464257	464514
F8054	ChrII	CP046849.1	ORF2589	Toxin	II	T174	+	37799	38131
F8054	ChrII	CP046849.1	ORF2590	Antitoxin	II	AT174	+	38118	38432
F8054	ChrII	CP046849.1	ORF2661	Antitoxin	II	AT172	+	95570	95851
F8054	ChrII	CP046849.1	ORF2662	Toxin	II	T172	+	95848	96135
F8054	ChrII	CP046849.1	ORF2691	Antitoxin	II	AT178	+	114101	114358
F8054	ChrII	CP046849.1	ORF2692	Toxin	II	T178	+	114346	114648
F8054	ChrII	CP046849.1	ORF3421	Antitoxin	II	AT172	+	947462	947743
F8054	ChrII	CP046849.1	ORF3422	Toxin	II	T172	+	947740	948027
F8054	ChrII	CP046849.1	ORF3512	Antitoxin	II	AT172	+	1016226	1016507
F8054	ChrII	CP046849.1	ORF3513	Toxin	II	T172	+	1016504	1016791
DSM-19608	ChrII	FUXB01000040.1	ORF3391	Toxin	II	T178	-	1545	1847
DSM-19608	ChrII	FUXB01000040.1	ORF3392	Antitoxin	II	AT178	-	1835	2092
NCTC-12012	ChrII	UHIE01000002.1	ORF454	Antitoxin	II	AT178	+	461901	462158
NCTC-12012	ChrII	UHIE01000002.1	ORF455	Toxin	II	T178	+	462146	462448

## Sheet: CRISPR
Strain	Chromosome	Contig	Start	End	Consensus_Repeat	Evidence_Level	Spacers_Nb	Cas Type
1398-82	Chr I	CP046815.1	374560	375787	TTTCTAAGCTGCCTATGCGGCAGTGAAC	4	20	IF
1398-82	Chr II	CP046816.1	289657	290705	TTTCTAAGCTGCCTATGCGGCAGTGAAC	4	17	-
2070-81	Chr I	CP046802.1	1936714	1938182	GTTCACTGCCGCATAGGCAGCTTAGAAA	4	24	IF
2070-81	Chr II	CP046801.1	387451	388205	GTTTCAATCCACGCGCCTGCGGGAGGCGCGAC	4	11	IC
2409-02	Chr I	CP035697.1	1851724	1852472	GTTCACTGCCGCATAGGCAGCTTAGAAA	4	12	IF
2409-02	Chr II	CP035698.1	421770	422398	TTTCTAAGCTGCCTATGCGGCAGTGAAC	4	10	-
DSM-19608	Chr I	FUXB01000002.1	290452	291679	TTTCTAAGCTGCCTATGCGGCAGTGAAC	4	20	IF
DSM-19608	Chr II	FUXB01000027.1	3735	4843	TTTCTAAGCTGCCTATGCGGCAGTGAAC	4	18	-
DSM-19608	Chr II	FUXB01000045.1	1193	1881	GTTCACTGCCGCATAGGCAGCTTAGAAA	4	11	-
F8054	Chr I	CP046848.1	1867542	1868589	GTTCACTGCCGCATAGGCAGCTTAGAAA	4	17	IF
F8054	Chr II	CP046849.1	76244	76932	GTTCACTGCCGCATAGGCAGCTTAGAAA	4	11	-
NCTC-12012	Chr I	UHIE01000003.1	911152	912379	GTTCACTGCCGCATAGGCAGCTTAGAAA	4	20	IF
NCTC-12012	Chr II	UHIE01000002.1	447407	448095	GTTCACTGCCGCATAGGCAGCTTAGAAA	4	11	-
