# Supplementary material for: Comparative Genomic Analysis of Vibrio cincinnatiensis Provides Insights into Genetic Diversity, Evolutionary Dynamics, and Pathogenic Traits of the Species
Source: Int J Mol Sci. 2022 Apr 20;23(9):4520. doi: 10.3390/ijms23094520 (PMC9101195; doi:10.3390/ijms23094520)
Supplement: Supplementary file 1 [file ijms-23-04520-s001.zip › Table-S4.xlsx]

## Sheet: Sheet1
Table S4. List of the positively selected gene families (dN/dS > 1)
Gene family	Function	dN (non-synonymous rate)	dS (synonymous rate)	dN/dS
Core gene family 406	Putative pre-16S rRNA nuclease YqgF	1.227	0.857	1.43174
Core gene family 505	HflK protein	1.227	0.857	1.43174
Core gene family 740	hypothetical protein	1.227	0.786	1.56107
Core gene family 940	FKBP-type peptidyl-prolyl cis-trans isomerase SlyD (EC 5.2.1.8)	1.227	0.857	1.43174
Core gene family 1058	tRNA-modifying protein YgfZ	1.227	0.786	1.56107
Core gene family 1286	FIG005121: SAM-dependent methyltransferase (EC 2.1.1.-)	1.227	0.643	1.90824
Core gene family 1407	CidA-associated membrane protein CidB	1	0.786	1.27226
Core gene family 1451	Cytochrome c-type biogenesis protein CcmD, interacts with CcmCE	1	0.857	1.16686
Core gene family 1730	Predicted nucleoside-diphosphate-sugar epimerases	1.227	0.857	1.43174
Core gene family 1841	hypothetical protein	1	0.857	1.16686
Core gene family 1934	hypothetical protein	1	0.857	1.16686
Core gene family 1962	Peptide ABC transporter, permease protein SapC	1	0.786	1.27226
Core gene family 2076	hypothetical protein	1.227	0.571	2.14886
Core gene family 2080	Protein tyrosine phosphatase (EC 3.1.3.48)	1	0.857	1.16686
Core gene family 2150	TolA protein	1.227	0.714	1.71849
Core gene family 2301	DNA ligase (NAD(+)) (EC 6.5.1.2)	1	0.786	1.27226
Core gene family 2424	T6SS protein serine/threonine phosphatase PppA	1	0.857	1.16686
Core gene family 2474	L,D-transpeptidase YcbB	1.227	0.714	1.71849
Core gene family 2542	Glutaredoxin-like domain-containing protein PA3033	1	0.857	1.16686
Core gene family 2580	hypothetical protein	1	0.857	1.16686
Core gene family 2601	Gamma-glutamyltranspeptidase (EC 2.3.2.2) @ Glutathione hydrolase (EC 3.4.19.13)	1.227	0.643	1.90824
Core gene family 2762	Transcriptional regulator SlyA	1	0.857	1.16686
Core gene family 2790	Phosphatidylglycerophosphatase B (EC 3.1.3.27)	1	0.857	1.16686
Core gene family 2843	Mannitol operon repressor	1	0.857	1.16686
Core gene family 2862	Transcriptional regulator, VCA0231 ortholog	1	0.786	1.27226
Core gene family 2903	CbbY family protein	1.227	0.786	1.56107
Core gene family 2928	hypothetical protein	1	0.857	1.16686
Core gene family 2948	hypothetical protein	1.227	0.714	1.71849
Core gene family 2983	hypothetical protein	1.227	0.643	1.90824
Core gene family 57	Mobile element protein	1	0.857	1.16686
Core gene family 1292	Phosphoribosylglycinamide formyltransferase (EC 2.1.2.2)	1	0.857	1.16686
