# Supplementary material for: Comparative Genomic Analysis of Vibrio cincinnatiensis Provides Insights into Genetic Diversity, Evolutionary Dynamics, and Pathogenic Traits of the Species
Source: Int J Mol Sci. 2022 Apr 20;23(9):4520. doi: 10.3390/ijms23094520 (PMC9101195; doi:10.3390/ijms23094520)
Supplement: Supplementary file 1 [file ijms-23-04520-s001.zip › Table-S6.xlsx]

## Sheet: Sheet1
Table S6. List of virulence-related elements in V. cincinnatiensis.
Category	Gene	ORF	Reference strain	Location	Strand	Start	End	Product
Flagella	motB	ORF16	2409-02	chr I	-	15322	16275	Flagellar motor rotation protein MotB
	motA	ORF17	2409-02	chr I	-	16288	17052	Flagellar motor rotation protein MotA
	flgT	ORF1465	2409-02	chr I	-	1632336	1633430	Flagellar protein FlgT
	flgO	ORF1466	2409-02	chr I	+	1633630	1634265	Flagellar protein FlgO
	flgP	ORF1467	2409-02	chr I	+	1634275	1634709	Flagellar protein FlgP
	flgN	ORF1468	2409-02	chr I	-	1634800	1635225	Flagellar biosynthesis protein FlgN
	flgM	ORF1469	2409-02	chr I	-	1635261	1635584	Negative regulator of flagellin synthesis FlgM (anti-sigma28)
	flgA	ORF1470	2409-02	chr I	-	1635703	1636446	Flagellar basal-body P-ring formation protein FlgA
	cheV	ORF1471	2409-02	chr I	+	1636527	1637453	Chemotaxis protein CheV (EC 2.7.3.-)
	cheR	ORF1472	2409-02	chr I	+	1637464	1638291	Chemotaxis protein methyltransferase CheR (EC 2.1.1.80)
	flgB	ORF1473	2409-02	chr I	+	1638499	1638897	Flagellar basal-body rod protein FlgB
	flgC	ORF1474	2409-02	chr I	+	1638898	1639314	Flagellar basal-body rod protein FlgC
	flgD	ORF1475	2409-02	chr I	+	1639331	1640035	Flagellar basal-body rod modification protein FlgD
	flgE	ORF1476	2409-02	chr I	+	1640064	1641368	Flagellar hook protein FlgE
	flgF	ORF1477	2409-02	chr I	+	1641591	1642340	Flagellar basal-body rod protein FlgF
	flgG	ORF1478	2409-02	chr I	+	1642357	1643145	Flagellar basal-body rod protein FlgG
	flgH	ORF1479	2409-02	chr I	+	1643169	1643948	Flagellar L-ring protein FlgH
	flgI	ORF1480	2409-02	chr I	+	1644030	1645115	Flagellar P-ring protein FlgI
	flgJ	ORF1481	2409-02	chr I	+	1645126	1646058	Flagellar protein FlgJ [peptidoglycan hydrolase]
	flgK	ORF1482	2409-02	chr I	+	1646240	1648165	Flagellar hook-associated protein FlgK
	flgL	ORF1483	2409-02	chr I	+	1648179	1649372	Flagellar hook-associated protein FlgL
	flaC	ORF1484	2409-02	chr I	+	1649793	1650932	Flagellin protein FlaC
	flaD	ORF1485	2409-02	chr I	+	1651437	1652567	Flagellin protein FlaD
	flaF	ORF1536	2409-02	chr I	+	1704616	1705752	Flagellin protein FlaF
	flaD	ORF1537	2409-02	chr I	+	1705989	1707125	Flagellin protein FlaD
	flaA	ORF1538	2409-02	chr I	+	1707417	1708547	Flagellin protein FlaA
	flaG	ORF1539	2409-02	chr I	+	1708621	1709079	Flagellar protein FlaG
	fliD	ORF1540	2409-02	chr I	+	1709101	1711056	Flagellar cap protein FliD
	flaI	ORF1541	2409-02	chr I	+	1711061	1711366	Polar flagellar rod protein FlaI
	fliS	ORF1542	2409-02	chr I	+	1711377	1711787	Flagellar biosynthesis protein FliS
	fleQ	ORF1543	2409-02	chr I	+	1712015	1713487	Flagellar regulatory protein FleQ
	fleS	ORF1544	2409-02	chr I	+	1713619	1714659	Flagellar sensor histidine kinase FleS
	fleR	ORF1545	2409-02	chr I	+	1714662	1716074	Flagellar two-component response regulator FleR
	fliE	ORF1546	2409-02	chr I	+	1716167	1716478	Flagellar hook-basal body complex protein FliE
	fliF	ORF1547	2409-02	chr I	+	1716497	1718239	Flagellar M-ring protein FliF
	fliG	ORF1548	2409-02	chr I	+	1718232	1719272	Flagellar motor switch protein FliG
	fliH	ORF1549	2409-02	chr I	+	1719327	1720130	Flagellar assembly protein FliH
	fliI	ORF1550	2409-02	chr I	+	1720130	1721452	Flagellum-specific ATP synthase FliI
	fliJ	ORF1551	2409-02	chr I	+	1721462	1721914	Flagellar protein FliJ
	fliK	ORF1552	2409-02	chr I	+	1722030	1723601	Flagellar hook-length control protein FliK
	fliL	ORF1553	2409-02	chr I	+	1723634	1724116	Flagellar basal body-associated protein FliL
	fliM	ORF1554	2409-02	chr I	+	1724125	1725186	Flagellar motor switch protein FliM
	fliN	ORF1555	2409-02	chr I	+	1725204	1725614	Flagellar motor switch protein FliN
	fliO	ORF1556	2409-02	chr I	+	1725618	1725995	Flagellar biosynthesis protein FliO
	fliP	ORF1557	2409-02	chr I	+	1726039	1726884	Flagellar biosynthesis protein FliP
	fliQ	ORF1558	2409-02	chr I	+	1726897	1727166	Flagellar biosynthesis protein FliQ
	fliR	ORF1559	2409-02	chr I	+	1727175	1727957	Flagellar biosynthesis protein FliR
	flhB	ORF1560	2409-02	chr I	+	1727967	1729097	Flagellar biosynthesis protein FlhB
	flhA	ORF1607	2409-02	chr I	+	1777389	1779488	Flagellar biosynthesis protein FlhA
	flhF	ORF1608	2409-02	chr I	+	1779519	1781000	Flagellar biosynthesis protein FlhF
	fleN	ORF1609	2409-02	chr I	+	1781014	1781901	Flagellar synthesis regulator FleN
	fliA	ORF1610	2409-02	chr I	+	1781894	1782628	RNA polymerase sigma factor for flagellar operon
	cheY	ORF1611	2409-02	chr I	+	1782662	1783042	Chemotaxis regulator - transmits chemoreceptor signals to flagellar motor components CheY
	cheZ	ORF1612	2409-02	chr I	+	1783168	1783887	Chemotaxis response - phosphatase CheZ
	cheA	ORF1613	2409-02	chr I	+	1783897	1786179	Signal transduction histidine kinase CheA
	cheB	ORF1614	2409-02	chr I	+	1786213	1787328	Chemotaxis response regulator protein-glutamate methylesterase CheB (EC 3.1.1.61)
	ParA	ORF1615	2409-02	chr I	+	1787338	1788114	ParA-like protein
	cheW	ORF1616	2409-02	chr I	+	1788107	1789099	CheW domain protein
	cheA	ORF1617	2409-02	chr I	+	1789139	1789624	Positive regulator of CheA protein activity (CheW)
	motY	ORF2502	2409-02	chr I	-	2711235	2712119	Sodium-type flagellar protein MotY
MSHA	mshP	ORF509	2409-02	chr I	-	545510	545944	MSHA biogenesis protein MshP
	orf	ORF510	2409-02	chr I	-	545934	546638	hypothetical protein
	mshD	ORF511	2409-02	chr I	-	546638	547195	MSHA pilin protein MshD
	mshC	ORF512	2409-02	chr I	-	547195	547698	MSHA pilin protein MshC
	mshA	ORF513	2409-02	chr I	-	547893	548378	MSHA pilin protein MshA
	mshB	ORF514	2409-02	chr I	-	548446	548982	MSHA pilin protein MshB
	orf1	ORF515	2409-02	chr I	-	549042	549500	hypothetical protein
	mshG	ORF516	2409-02	chr I	-	549509	550729	MSHA biogenesis protein MshG
	mshE	ORF517	2409-02	chr I	-	550745	552469	MSHA biogenesis protein MshE
	mshN	ORF518	2409-02	chr I	-	552459	553511	MSHA biogenesis protein MshN
	mshM	ORF519	2409-02	chr I	-	553508	554353	MSHA biogenesis protein MshM
	mshL	ORF520	2409-02	chr I	-	554375	556000	MSHA biogenesis protein MshL
	mshK	ORF521	2409-02	chr I	-	556013	556321	MSHA biogenesis protein MshK
	mshJ	ORF522	2409-02	chr I	-	556314	556967	MSHA biogenesis protein MshJ
	mshI	ORF523	2409-02	chr I	-	556967	558412	MSHA biogenesis protein MshI
	mshH	ORF524	2409-02	chr I	-	558419	560413	MSHA biogenesis protein MshH
T1SS	ABC	ORF1705	2070-81	chr I	-	871068	873212	Bacteriocin/lantibiotic efflux ABC transporter, permease/ATP-binding protein
	MFP	ORF1706	2070-81	chr I	-	873215	874501	Secretion protein HlyD
T2SS	gspC	ORF946	2409-02	chr I	+	1065989	1066867	General secretion pathway protein C
	gspD	ORF947	2409-02	chr I	+	1066903	1068942	General secretion pathway protein D
	gspE	ORF948	2409-02	chr I	+	1068939	1070441	General secretion pathway protein E
	gspF	ORF949	2409-02	chr I	+	1070441	1071661	General secretion pathway protein F
	gspG	ORF950	2409-02	chr I	+	1071698	1072141	General secretion pathway protein G
	gspH	ORF951	2409-02	chr I	+	1072195	1072776	General secretion pathway protein H
	gspI	ORF952	2409-02	chr I	+	1072763	1073119	General secretion pathway protein I
	gspJ	ORF953	2409-02	chr I	+	1073106	1073744	General secretion pathway protein J
	gspK	ORF954	2409-02	chr I	+	1073728	1074741	General secretion pathway protein K
	gspL	ORF955	2409-02	chr I	+	1074752	1075939	General secretion pathway protein L
	gspM	ORF956	2409-02	chr I	+	1075936	1076430	General secretion pathway protein M
	gspN	ORF957	2409-02	chr I	+	1076432	1077190	hypothetical protein
T4P	pilU	ORF463	2409-02	chr I	-	494674	495780	Type IV pilus assembly ATPase component PilU
	pilT	ORF464	2409-02	chr I	-	495792	496829	Twitching motility protein PilT
	pilM	ORF1053	2409-02	chr I	+	1183812	1184834	Type IV pilus biogenesis protein PilM
	pilN	ORF1054	2409-02	chr I	+	1184824	1185417	Type IV pilus biogenesis protein PilN
	pilO	ORF1055	2409-02	chr I	+	1185410	1186000	Type IV pilus biogenesis protein PilO
	pilP	ORF1056	2409-02	chr I	+	1185990	1186508	Type IV pilus biogenesis protein PilP
	pilQ	ORF1057	2409-02	chr I	+	1186533	1188254	Type IV pilus biogenesis protein PilQ
	pilD	ORF1239	2409-02	chr I	-	1375539	1376051	Leader peptidase (Prepilin peptidase) (EC 3.4.23.43) / N-methyltransferase (EC 2.1.1.-)
	pilD1	ORF1240	2409-02	chr I	-	1376222	1376404	Leader peptidase (Prepilin peptidase) (EC 3.4.23.43) / N-methyltransferase (EC 2.1.1.-)
	pilC	ORF1241	2409-02	chr I	-	1376445	1377671	Type IV fimbrial assembly protein PilC
	pilB	ORF1242	2409-02	chr I	-	1377692	1379380	Type IV fimbrial assembly, ATPase PilB
	pilA	ORF1243	2409-02	chr I	-	1379383	1379808	Type IV pilin PilA
T5SS	T5bSS	ORF1808	2409-02	chr I	+	1979454	1981103	hypothetical protein
T6SS	ppkA	ORF2665	2409-02	chr II	-	98296	100476	T6SS Serine/threonine protein kinase (EC 2.7.11.1) PpkA
	vasC	ORF2666	2409-02	chr II	+	100804	102060	T6SS forkhead associated domain protein ImpI/VasC
	vasD	ORF2667	2409-02	chr II	+	102064	102519	Type VI secretion lipoprotein/VasD
	tssK	ORF2668	2409-02	chr II	+	102548	103873	T6SS component TssK (ImpJ/VasE)
	tssL	ORF2669	2409-02	chr II	+	103884	105200	T6SS outer membrane component TssL (ImpK/VasF) / OmpA/MotB domain
	tssM	ORF2670	2409-02	chr II	+	105201	108716	T6SS component TssM (IcmF/VasK)
	tagF	ORF2671	2409-02	chr II	+	108698	109393	T6SS associated component TagF (ImpM)
	pppA	ORF2672	2409-02	chr II	+	109407	110204	T6SS protein serine/threonine phosphatase PppA
	tssA	ORF2673	2409-02	chr II	+	110194	111324	T6SS component TssA (ImpA)
	tssB	ORF2674	2409-02	chr II	+	111341	111856	T6SS component TssB (ImpB/VipA)
	tssC	ORF2675	2409-02	chr II	+	111867	112334	T6SS component TssC (ImpC/VipB)
	tssC1	ORF2676	2409-02	chr II	+	112331	113359	T6SS component TssC (ImpC/VipB)
	tssC2	ORF2677	2409-02	chr II	+	113405	114898	T6SS component TssC (ImpC/VipB)
	tagJ	ORF2678	2409-02	chr II	+	114908	115711	T6SS associated component TagJ (ImpE)
	tssE	ORF2679	2409-02	chr II	+	115708	116181	Uncharacterized protein ImpF
	tssF	ORF2680	2409-02	chr II	+	116178	118001	T6SS component TssF (ImpG/VasA)
	tssG	ORF2681	2409-02	chr II	+	117998	118960	T6SS component TssG (ImpH/VasB)
	tssH	ORF2682	2409-02	chr II	+	118972	121539	T6SS AAA+ chaperone ClpV (TssH)
	tssD	ORF2683	2409-02	chr II	+	121747	122226	T6SS component Hcp
	tssI	ORF2684	2409-02	chr II	+	122281	124116	VgrG protein
	paar	ORF2685	2409-02	chr II	+	124127	124417	T6SS PAAR-repeat protein
Tad-1	tadC	ORF1798	2409-02	chr I	-	1971231	1972100	hypothetical protein
	tadB	ORF1799	2409-02	chr I	-	1972112	1972987	Flp pilus assembly protein TadB
	tadA	ORF1800	2409-02	chr I	-	1972984	1974246	Type II/IV secretion system ATP hydrolase TadA/VirB11/CpaF, TadA subfamily
	rcpA	ORF1801	2409-02	chr I	-	1974263	1975429	Type II/IV secretion system secretin RcpA/CpaC, associated with Flp pilus assembly
	orf	ORF1802	2409-02	chr I	-	1975426	1975938	hypothetical protein
	orf1	ORF1803	2409-02	chr I	-	1975926	1976378	hypothetical protein
	orf2	ORF1804	2409-02	chr I	-	1976388	1976924	hypothetical protein
	tadV	ORF1805	2409-02	chr I	-	1976936	1977334	hypothetical protein
	flp	ORF1806	2409-02	chr I	-	1977354	1977560	hypothetical protein
Tad-2	flp	ORF1844	2409-02	chr I	+	2026592	2026801	Flp pilus assembly protein, pilin Flp
	tadV	ORF1845	2409-02	chr I	+	2026836	2027276	hypothetical protein
	rcpC	ORF1846	2409-02	chr I	+	2027300	2028109	Flp pilus assembly protein RcpC/CpaB
	rcpA	ORF1847	2409-02	chr I	+	2028120	2029451	Type II/IV secretion system secretin RcpA/CpaC, associated with Flp pilus assembly
	orf	ORF1848	2409-02	chr I	+	2029448	2029963	hypothetical protein
	tadZ	ORF1849	2409-02	chr I	+	2029971	2031224	Type II/IV secretion system ATPase TadZ/CpaE, associated with Flp pilus assembly
	tadA	ORF1850	2409-02	chr I	+	2031221	2032510	Type II/IV secretion system ATP hydrolase TadA/VirB11/CpaF, TadA subfamily
	tadB	ORF1851	2409-02	chr I	+	2032507	2033427	Flp pilus assembly protein TadB
	tadC	ORF1852	2409-02	chr I	+	2033417	2034316	Type II/IV secretion system protein TadC, associated with Flp pilus assembly
	orf1	ORF1853	2409-02	chr I	+	2034309	2035169	hypothetical protein
	tadE	ORF1854	2409-02	chr I	+	2035166	2035663	Flp pilus assembly membrane protein TadE
	tadF	ORF1855	2409-02	chr I	+	2035644	2036165	Flp pilus assembly surface protein TadF, ATP/GTP-binding motif
	tadG	ORF1856	2409-02	chr I	+	2036168	2037478	Protein TadG, associated with Flp pilus assembly
