# Supplementary material for: Comparative Genomic Analysis of Vibrio cincinnatiensis Provides Insights into Genetic Diversity, Evolutionary Dynamics, and Pathogenic Traits of the Species
Source: Int J Mol Sci. 2022 Apr 20;23(9):4520. doi: 10.3390/ijms23094520 (PMC9101195; doi:10.3390/ijms23094520)
Supplement: Supplementary file 1 [file ijms-23-04520-s001.zip › Table-S7.xlsx]

## Sheet: Sheet1
Table S7. List of the virulence-related genes in V. cincinnatiensis
Virulence gene	VFDB id	VF category	Function	Product	Protein ID	Host strain
IlpA	VFG045346	Adherence	immunogenic lipoprotein A	IlpA (VF0513)	NP_933683	Vibrio vulnificus YJ016
tufA	VFG046465	Adherence	elongation factor Tu	EF-Tu (VF0460)	YP_169203.1	Francisella tularensis subsp. tularensis SCHU S4
htpB	VFG001855	Adherence	Hsp60, 60K heat shock protein HtpB	Hsp60 (VF0159)	YP_094724	Legionella pneumophila subsp. pneumophila str. Philadelphia 1
ompU	VFG043487	Adherence	outer membrane protein OmpU	OmpU (VF0514)	NP_760575	Vibrio vulnificus CMCP6
clpP	VFG000077	Stress survival	ATP-dependent Clp protease proteolytic subunit	ClpP (VF0074)	NP_465991	Listeria monocytogenes EGD-e
katB	VFG001862	Stress survival	catalase-peroxidase KatB	KatAB (VF0168)	YP_096397	Legionella pneumophila subsp. pneumophila str. Philadelphia 1
sodB	VFG001867	Stress survival	superoxide dismutase	SodB (VF0169)	YP_096960	Legionella pneumophila subsp. pneumophila str. Philadelphia 1
luxS	VFG018241	Quorum sensing	S-ribosylhomocysteinase	AI-2 (VF0406)	NP_230208	Vibrio cholerae O1 biovar El Tor str. N16961
cqsA	VFG018238	Quorum sensing	CAI-1 autoinducer synthase	CAI-1 (VF0405)	NP_232914	Vibrio cholerae O1 biovar El Tor str. N16961
AHA_3493	VFG038904	Exotoxin	hemolysin III	Hemolysin III (CVF793)	YP_857967	Aeromonas hydrophila subsp. hydrophila ATCC 7966
algU	VFG000121	Biofilm formation	alginate biosynthesis protein AlgZ/FimS	Alginate (VF0091)	NP_249453	Pseudomonas aeruginosa PAO1
fepC	VFG048488	Iron uptake	iron-enterobactin transporter ATP-binding protein	Ent (VF0562)	YP_002918371.1	Klebsiella pneumoniae subsp. pneumoniae NTUH-K2044
icl	VFG001381	Others	Isocitrate lyase Icl (isocitrase) (isocitratase)	Isocitrate lyase (VF0253)	YP_177728	Mycobacterium tuberculosis H37Rv
